# Supplementary material for: Virulence Factors of the Gut Microbiome Are Associated with BMI and Metabolic Blood Parameters in Children with Obesity
Source: Microbiol Spectr. 2023 Feb 14;11(2):e03382-22. doi: 10.1128/spectrum.03382-22 (PMC10101034; doi:10.1128/spectrum.03382-22)
Supplement: Supplemental file 2 — Tables S1 to S11. Download spectrum.03382-22-s0002.xlsx, XLSX file, 2.9 MB [file spectrum.03382-22-s0002.xlsx]

## Sheet: Table S1
Original FFQ sections		Redefined food groups	Food items
1	Dairy	G1-Milk	1	whole milk (200 ml)
1	Dairy	G1-Milk	2	skim or light milk (200 ml)
1	Dairy	G24-Desserts	3	chocolate milk (200 ml)
1	Dairy	G3-Cheese	4	Oaxaca type cheese (slice)
1	Dairy	G3-Cheese	5	Manchego type cheese (slice)
1	Dairy	G3-Cheese	6	Cream cheese (15 ml)
1	Dairy	G3-Cheese	7	American cheese (slice)
1	Dairy	G2-Yogurt	8	Yogurth (250 ml)
1	Dairy	G24-Desserts	9	Petit Suisse (Danonino or Petizoo, 84 gr)
1	Dairy	G2-Yogurt	10	Yakult, Chamyto or Lalacult (fermented milk, 80 ml)
1	Dairy	G2-Yogurt	11	Activia Flora, Actimel or Svelty Gastro Protect (Probiotic yogurth, 255 ml)
1	Dairy	G24-Desserts	12	Ice cream or sorbet (100 gr)
2	Fruits	G4-Fruit	13	Banana
2	Fruits	G4-Fruit	14	Orange
2	Fruits	G4-Fruit	15	Orange juice (200 ml)
2	Fruits	G4-Fruit	16	Melon (slice)
2	Fruits	G4-Fruit	17	Watermelon (slice)
2	Fruits	G4-Fruit	18	Pineapple (slice)
2	Fruits	G4-Fruit	19	Papaya (slice)
2	Fruits	G4-Fruit	20	Peach
2	Fruits	G4-Fruit	21	Apple
2	Fruits	G4-Fruit	22	Pear
2	Fruits	G4-Fruit	23	Mango
2	Fruits	G4-Fruit	24	Tangerine
2	Fruits	G4-Fruit	25	Strawberries (1/2 cup)
2	Fruits	G4-Fruit	26	Grapes (1/2 cup)
2	Fruits	G4-Fruit	27	Plum (3)
3	Vegetables	G5-Vegetables	28	Tomato
3	Vegetables	G18-Potato	29	Potato
3	Vegetables	G5-Vegetables	30	Jicama
3	Vegetables	G5-Vegetables	31	Cucumber
3	Vegetables	G5-Vegetables	32	Carrot
3	Vegetables	G5-Vegetables	33	Lettuce (a leaf)
3	Vegetables	G5-Vegetables	34	zucchini or squash (1 cup)
3	Vegetables	G5-Vegetables	35	Nopal
3	Vegetables	G7-Avocado	36	Avocado (1/2)
3	Vegetables	G5-Vegetables	37	Broccoli (1 cup)
3	Vegetables	G9-Chillies	38	hot sauce (15 ml) or chlies
3	Vegetables	G9-Chillies	39	Canned chilies
3	Vegetables	G8-Maize	40	Corn
4	Legumes	G6-Legumes	41	Beans (200 gr)
4	Legumes	G6-Legumes	42	Peas (1/2 cup)
4	Legumes	G6-Legumes	43	lentils (200 gr)
5	Eggs, meats, and sausages	G11-Egg	44	Egg
5	Eggs, meats, and sausages	G14-Sausages	45	ham turkey or pork (slice)
5	Eggs, meats, and sausages	G13-Chicken	46	Chicken (1 piece)
5	Eggs, meats, and sausages	G15-RedMeat	47	Beef (125 gr)
5	Eggs, meats, and sausages	G15-RedMeat	48	Pork (125 gr)
5	Eggs, meats, and sausages	G12-Fish	49	Canned tuna (70 gr)
5	Eggs, meats, and sausages	G15-RedMeat	50	Pork rind
5	Eggs, meats, and sausages	G14-Sausages	51	Sausage (turkey or pork)
5	Eggs, meats, and sausages	G15-RedMeat	52	Bacon (slice)
5	Eggs, meats, and sausages	G13-Chicken	53	Liver (1 piece)
5	Eggs, meats, and sausages	G14-Sausages	54	Chorizo (1 piece)
5	Eggs, meats, and sausages	G12-Fish	55	Fish steak
5	Eggs, meats, and sausages	G12-Fish	56	Canned sardines
6	Mexican and typical dishes	G21-MexicanDishes	57	Pork taco
6	Mexican and typical dishes	G15-RedMeat	58	Barbacoa taco (sheep or lamb)
6	Mexican and typical dishes	G21-MexicanDishes	59	Pastor taco (pork)
6	Mexican and typical dishes	G21-MexicanDishes	60	Quesadilla, sope or gordita grilled
6	Mexican and typical dishes	G21-MexicanDishes	61	Quesadilla, sope or gordita fried
6	Mexican and typical dishes	G22-FastFood	62	French fries (1 portion)
6	Mexican and typical dishes	G22-FastFood	63	Hamburger
6	Mexican and typical dishes	G22-FastFood	64	Hot dog
6	Mexican and typical dishes	G22-FastFood	65	Sandwich
6	Mexican and typical dishes	G21-MexicanDishes	66	Torta
6	Mexican and typical dishes	G22-FastFood	67	Pizza (slice)
6	Mexican and typical dishes	G22-FastFood	68	Nuggets (3)
6	Mexican and typical dishes	G21-MexicanDishes	69	Tamal
6	Mexican and typical dishes	G21-MexicanDishes	70	Pozole (1 portion)
7	Cereals	G8-Maize	71	Maize tortilla
7	Cereals	G19-Flours	72	Flour tortilla (wheat)
7	Cereals	G19-Flours	73	White bread (slice)
7	Cereals	G20-GrainsCereals	74	Wholemeal bread (slice)
7	Cereals	G19-Flours	75	Bolillo or telera
7	Cereals	G16-SweetBread	76	Sweet bread
7	Cereals	G10-Rice	77	Rice (1 portion)
7	Cereals	G19-Flours	78	Soup (1 portion)
7	Cereals	G19-Flours	79	Pasta (1 portion)
7	Cereals	G20-GrainsCereals	80	Oatmeal (1 cup)
7	Cereals	G17-IndCereal	81	Cereal without sugar (1 portion)
7	Cereals	G17-IndCereal	82	Cereal with sugar (1 portion)
7	Cereals	G20-GrainsCereals	83	Cereal with fiber (1 portion)
7	Cereals	G16-SweetBread	84	hot cake (1 piece)
7	Cereals	G23-SaltySnacks	85	Saltines (1 personal package)
8	Beverages	G26-SweetBeverages	86	Cola soda (355 ml)
8	Beverages	G26-SweetBeverages	87	Soda (355 ml)
8	Beverages	G27-Water	88	Natural water (200 ml)
8	Beverages	G26-SweetBeverages	89	Water with natural fruit (200 ml)
8	Beverages	G26-SweetBeverages	90	Water with sweeteners (200 ml)
8	Beverages	G24-Desserts	91	Milkshake (200 ml)
8	Beverages	G26-SweetBeverages	92	Industrialized fruit juice (250 ml)
8	Beverages	G26-SweetBeverages	93	Sports drink (250 ml)
9	Sweets and desserts	G16-SweetBread	94	Cake (slice)
9	Sweets and desserts	G24-Desserts	95	Jam and condensed milk candy (15 ml)
9	Sweets and desserts	G24-Desserts	96	chocolate bar
9	Sweets and desserts	G23-SaltySnacks	97	Peanuts (1 portion)
9	Sweets and desserts	G23-SaltySnacks	98	Fried snacks (1 portion)
9	Sweets and desserts	G16-SweetBread	99	cupcake with creamy filling
9	Sweets and desserts	G16-SweetBread	100	Cookies
9	Sweets and desserts	G23-SaltySnacks	101	Popcorn
9	Sweets and desserts	G24-Desserts	102	Hot tamarind candy
9	Sweets and desserts	G17-IndCereal	103	Cereal bar
10	Fats	G25-Dressings	104	Butter (15 ml)
10	Fats	G25-Dressings	105	Dressing (15 ml)
10	Fats	G25-Dressings	106	Mayonnaise (15 ml)
11	Supplements	NA	107	Vitamins

## Sheet: Table S2
SampleID	G1-Milk	G2-Yogurt	G3-Cheese	G4-Fruit	G5-Vegetables	G6-Legumes	G7-Avocado	G8-Maize	G9-Chillies	G10-Rice	G11-Egg	G12-Fish	G13-Chicken	G14-Sausages	G15-RedMeat	G16-SweetBread	G17-IndCereal	G18-Potato	G19-Flours	G20-GrainsCereals	G21-MexicanDishes	G22-FastFood	G23-SaltySnacks	G24-Desserts	G25-Dressings	G26-SweetBeverages	G27-Water
S117	20.6961	4.26528	0.566482	11.7884	6.25054	1.50677	0.0841577	3.79158	0.399033	1.4779	0.879645	0.312765	1.33011	0.613156	0.112045	1.62775	0.44337	0.484751	0.979537	0.462617	0.660036	4.73065	1.07234	1.24762	0.195907	25.7728	8.24873
S134	3.3282	0.697316	0.182877	11.8248	6.44585	0.942822	0.0393421	3.54498	0.476553	1.38178	0.822434	0.173526	1.2436	0.277641	0.607661	0.772189	0.10283	0.0210801	0.512864	0.0179952	3.11382	4.48724	0.394931	0.512543	0.138178	23.2319	34.7051
S179	20.3574	2.84875	0.371576	7.0233	0.885945	0.230435	0.0100758	1.02974	0	1.23859	0.737208	0	1.11473	0.173978	0.279402	5.16002	0.681224	0.406257	1.48631	0.334419	0.996747	0.173978	0.876805	3.61437	0	8.49039	41.4783
S201	5.49872	2.38379	0.716729	16.6127	9.18729	1.66918	0.0649993	1.67994	0.0180509	0	0.442397	0.29731	2.05462	2.05356	0.408801	1.6437	0.777783	0.748795	2.95505	1.33099	2.02808	1.75413	1.54495	6.38313	0.23891	5.65179	31.8546
S329	17.7818	2.92052	0.504433	6.41065	2.12267	0.911889	0.222087	2.55431	0.396589	1.26979	0.246068	0.351408	1.14281	0.526816	1.14783	2.21653	0.380938	0.416492	1.91473	0.111624	0.881295	0.860506	0.61836	3.47244	0.126979	7.9671	42.5233
S339	20.9783	3.41201	0.568933	6.62159	1.84957	0.120749	0.259461	2.78582	0.0117299	0.241497	0.287478	0.90734	1.33514	0.553374	0.378116	0.815571	1.24026	0.158422	2.2611	0.0676192	1.42138	2.9028	0.584423	9.12342	0.172498	3.68184	37.2596
S402	22.1671	2.37441	1.10438	19.1983	7.4575	2.07771	0	2.4045	0.0257688	3.68126	0.942168	0.206151	1.42465	0.419664	0.0132525	0.565442	0	0.519205	4.54636	1.07125	2.97814	0.244436	0.206151	2.31551	0.158294	1.81083	22.0876
S573	15.5264	3.57116	0.135369	4.10283	3.66858	0.640746	0	0.241257	0.153418	2.77184	0.268572	0.76709	0.812213	2.51657	0.635589	1.56577	1.07973	0.148003	3.54795	0.897947	6.15632	9.5622	0.934045	2.3103	0	22.5153	15.4707
S578	20.9491	1.45297	0.141421	8.30724	7.22378	3.99563	0.106483	2.20418	1.22896	0.608825	0.724745	1.10458	3.36593	2.42138	1.55859	1.49075	1.16546	0.199695	0.866271	1.33507	6.34048	1.73428	0.594909	2.89366	0.121765	11.3733	16.4905
S847	20.0808	4.10249	0.19911	10.6191	2.92648	2.2375	0.101571	2.70944	0.303227	3.27701	1.06165	0.555848	3.73331	0.466249	0.0149332	2.16034	1.15733	0.585051	2.4308	0.506485	2.58013	3.46534	0.817179	2.51874	0.174221	21.2602	9.95549
S865	26.3868	1.41101	0.184045	16.2292	2.58117	1.88427	0.107298	1.54241	0	1.88427	1.12152	0.521461	1.69584	0.122697	0.530663	1.16255	0.184045	0.201223	4.95169	0	6.42825	0.932495	0.460112	0.73618	0.34618	2.10253	26.2921
S884	26.0663	0.978307	0.0909047	16.7477	5.85593	2.00769	0.0529974	1.2748	0.0515126	0.606031	0.180355	0.515126	0.545428	1.3627	0.77572	2.71156	0.385263	1.12168	4.17123	0.58179	5.43021	0.863161	1.75706	6.57241	0.0259728	11.0608	8.20739
S1531	23.6192	1.46698	0.687441	2.12175	1.31084	0.527171	0	0.225512	0	0.549137	0.326846	0.356939	0.988446	0.966481	0.425581	0.697404	0.751141	0.0900584	2.03181	1.09827	1.01371	5.51647	1.19398	24.0875	0	20.5336	9.41377
S1708	41.1812	1.08093	0.316368	6.96384	3.72123	1.53876	0	1.07362	0.162766	0.957449	0.569874	0.177812	1.72341	0.372037	0.0998482	0.880853	0.608664	0.314043	2.88739	0	2.11624	1.98602	0.659272	9.55944	0.0136778	13.9774	7.05777
S1914	8.07727	2.16298	0.0201207	9.6093	2.78969	1.05433	0.0410564	0.849856	0.0633804	1.44199	0.279437	0.248156	1.50906	0.309859	1.16063	1.33937	0.794769	0.153991	3.55198	0.126761	3.87137	3.80752	0.835011	0.450034	0.288397	6.8739	48.2898
S1922	15.5441	1.45849	1.97476	7.23687	3.43564	3.34548	0.0225743	2.30707	0.0348488	0.12907	0.537755	0.16779	0.813138	1.77083	0.64922	6.84714	0.174244	0.910198	5.18859	0	0.603013	8.89547	1.24165	1.78761	0.645348	18.7907	15.4883
S1969	16.1922	0.201677	0.310986	16.053	2.97801	0.668222	0	7.41615	0	2.8907	0.560177	0.55125	0.847043	1.65644	0.477974	2.55054	2.01677	0.94815	1.75055	0	0.7938	6.42273	1.00032	8.10606	0.685701	24.9215	0
S1972	19.3898	8.23839	0.386404	3.97945	3.79302	1.11735	0	0.973953	0.604561	3.46154	2.06031	0.209302	1.01431	4.32773	1.61646	2.33291	0.338104	0.36966	1.81127	0.359034	2.33002	2.24114	9.00322	7.17987	0.112701	22.7495	0
S2146	9.23337	0.0776392	0.262032	5.39939	3.99316	1.49844	0.118817	1.73472	0.56337	0.679343	1.24192	0.164983	0.611409	0.0892851	0.478452	0.645376	0.625966	0.222825	3.03375	0.7827	3.96174	1.37033	1.61295	2.2001	0.0776392	6.91382	52.4065
S2148	9.97896	3.13624	1.70799	23.977	4.55742	1.30255	0.0507226	1.71928	0.302852	1.78148	1.06034	0.526159	0.522016	0.432528	0.758995	0.852626	0.69395	0.584327	2.60179	1.2632	1.05	5.83498	1.07055	13.8583	0.0952887	10.3373	9.94316
S2216	12.8107	0.840641	0.277951	4.99151	8.45867	1.48602	0.130232	4.60054	0.426022	4.20171	3.16565	0.781838	2.05831	1.09776	1.63601	1.52432	0.297843	0.244231	1.28817	0.356348	1.1618	1.6509	3.09491	1.81472	0.377622	9.31386	31.9118
S2221	37.9924	0.279654	0.0364766	4.88427	3.29252	0.689408	0.148861	0.954391	0.444407	0.851121	1.55595	0.601864	2.35274	0.340448	0.155634	2.02688	0.784247	0.279168	1.66577	0.185423	1.08481	1.13929	0.415833	0.75385	0	0.607944	36.4766
S2269	21.457	3.52415	0.587311	10.033	7.73005	0.583676	0.0872521	0.869409	0.0121154	1.53224	0.911989	0.748303	0.448982	0.471787	0.99845	2.17507	0.114027	0.502574	1.96127	0.281861	1.00486	2.37818	0.172466	21.209	0.0391968	11.6137	8.55203
S2270	15.5361	1.12075	1.14531	7.12803	2.3225	0.706419	0.0631752	0.405034	0.438609	2.03824	1.53565	0.768856	1.83442	0.848322	1.06892	4.16111	0.332827	0.668544	2.16467	0.0139323	2.71422	4.947	1.76166	3.55119	0.00516011	36.5273	6.19213
S2289	13.7479	0.690637	0.479451	6.64975	8.48226	0.304794	0.0199657	4.60897	0	2.45433	0.475615	0.359588	2.2089	0.264839	2.20947	0.407533	0.0627852	0.805021	1.36643	0.0627852	2.20913	5.18492	0.561642	1.53367	0.0399542	10.5632	34.2465
S2345	26.006	3.5846	0.0259128	2.91967	2.82482	2.45653	0	1.05373	0.0146839	0.302316	0.359876	0.272084	1.67137	3.31511	0.984685	1.43989	0.0259128	0.198319	1.61523	0	1.58068	6.20611	0.88708	26.8996	0.185708	10.7131	4.457
S2429	23.0014	0.30473	0.056892	13.5805	4.3573	1.10193	0	2.35346	0	1.16995	1.27934	0.125157	1.05295	2.17882	1.43495	0.461993	0.816242	0.892424	2.00415	0.580348	2.39159	1.7941	0.558853	7.51214	0.389075	1.21697	29.3847
S2452	7.24842	0.484504	0.108065	2.29562	2.29174	0.777614	0.0368434	1.07582	0.0162504	1.29402	0.770199	0.222691	1.16462	0.398437	0.224798	1.18839	0.126392	0.0690945	0.972017	0.0568765	0.461753	0.600063	0.0854653	1.1613	0.0270841	33.5074	43.3345
S2468	23.6724	1.26586	0.329871	7.14568	4.66147	0.309783	0.0137515	1.4054	0	1.69044	0.163792	0.357744	1.52139	0.292485	0.445018	3.49331	0.106144	0.0902615	1.46714	0.0770525	0.524586	0.783892	0.386835	1.62243	0.176906	24.4088	23.5875
S2527	15.5661	5.11633	0.364491	14.6851	3.4549	1.62548	0	1.07276	0.030762	1.11157	0.215407	0.470478	1.00041	0.70003	0.592492	2.7068	1.10898	0.0169579	1.50967	1.47348	2.44297	2.35342	0.691241	0.852289	0	3.61323	37.2246
S2593	14.998	2.14748	0.39916	10.8982	4.3166	0.695903	0.187318	4.2421	0	1.071	0.207545	0.226654	0.963903	0.320803	0.734758	1.18782	0.042342	0.114373	0.209219	0.0941486	0.627757	1.71211	0.338487	6.19687	0.14197	21.0258	26.8996
S2600	11.3855	7.31953	0.123497	18.4158	6.92798	1.15712	0	1.21962	0.0223637	0.5798	0.345097	0.410002	2.94456	0.432365	0.423254	0.643578	1.0892	0.190174	1.48429	0.680023	0.464006	4.56137	0.72475	2.41197	0.0372729	11.1584	24.8486
S2601	16.5431	0.315938	0.0412093	2.30655	2.13727	0.137364	0.024025	5.26399	0.0954683	0.480775	0.286158	0.0549458	0.432698	0.442313	1.10716	2.67448	0.528853	0.0450555	5.05913	0.0796713	2.93987	1.58244	2.22118	2.98012	0.123628	35.6129	16.4837
S2608	25.4684	6.16746	1.2431	1.13653	1.49747	0.987168	0.0517819	0.615084	0.338784	1.81869	0.176218	0.384886	1.63682	2.08261	0.432256	0.951217	0.69364	0.0277456	2.10883	0.105738	1.13537	4.80219	0.430987	5.03227	0.190328	15.1073	25.3771
S2627	7.98465	0.360874	0.138475	4.69812	2.10681	0.270236	0.0146783	1.50012	0.0499348	1.80437	0.349661	0.499348	1.62393	4.16431	1.41454	3.71322	0.717551	0.0963449	0.875328	0.0234987	3.50987	1.53329	0.614324	8.91442	0.0965127	27.7483	25.1772
S2632	8.79934	3.03219	1.13981	2.87515	4.41517	0.399665	0.0894533	0.08193	0.00730648	0.511454	0.304417	0.628357	0.460308	0.827094	0.42816	0.381398	0.493188	0.0239653	0.562599	0.0401856	5.1876	5.116	0.363132	1.18365	0.0255727	10.0162	52.6067
S2663	0.201924	4.1506	0.779273	19.2841	6.15167	0.710068	0.0513186	0.781718	0	0.586833	0.174642	0.381442	1.62217	1.16696	1.50565	2.1038	0.373058	0.0962407	1.42349	0.781327	2.04151	1.38493	0.617852	0.943963	0.0670667	27.4684	25.15
S2680	19.7195	2.47901	0.540045	11.0652	7.38267	0.53641	0.0801865	0.799005	0.239387	0.45847	0.838136	0.415898	0.412623	0.210896	0.42474	1.0309	0.214499	0.461876	0.568503	0.132956	0.813588	1.36035	0.726675	20.0237	0.0687705	9.34732	19.6487
S2726	8.26935	0.0549313	0.215983	5.79243	4.56859	0.562359	0.0840655	0.197386	0.299032	0.480649	0.286082	1.52091	1.32865	0.454556	1.34822	0.444257	0.144195	0.157653	0.480649	0.27397	0.715617	2.52478	0.336454	3.97153	0.0480649	16.0015	49.4382
S2817	8.83682	3.79741	0.890858	15.3484	6.25841	0.933343	0.0449171	0.684207	0.275527	0.513632	0.938978	0.333861	1.41983	0.75724	1.31196	1.4954	0.537479	0.517448	1.29729	0.0205453	1.16683	3.4428	1.1498	8.40119	0.209122	17.4039	22.0128
S2846	37.4644	5.91268	0.916946	13.989	2.48926	0.595609	0.0155018	1.58427	0.296032	0.620426	1.13421	0.43873	1.7948	0.0815417	0.623528	2.3235	0.779964	0.10175	1.90559	0.263681	3.78921	6.14399	0.648788	2.81718	0	4.86703	8.40234
S2883	10.5121	5.07255	0.828672	13.3201	6.1411	0	0	1.3479	0	0.773427	1.41391	0.408811	0.696084	0.355776	0.920378	0.908224	0.143636	0	0.519301	0.0309371	0.944686	1.38333	0.452455	1.68331	0.011049	18.9854	33.1469
S2927	12.9093	3.74572	0.0991738	6.74216	2.56087	0.297564	0	0.766407	0	0.300137	0.548685	0.195089	0.270123	0.396181	0.13742	0.298851	0.366596	0.0984449	0.695031	0.081037	2.95438	0.701892	0.296707	5.40032	0.0150068	29.2517	30.8712
S2967	24.9958	1.01711	0.518194	4.43732	3.71561	0.335292	0	1.05701	0	1.27139	0.75673	0.136009	1.14425	0.717891	0.914217	4.32124	0.433159	0.417015	1.73264	0.13187	4.90507	2.76276	1.42484	2.57796	0.168533	8.1756	31.9325
S2971	25.8729	0.500953	0.198725	8.51974	0.78831	0.144904	0	0.772103	0	1.78025	0.344987	0.306368	1.60222	0.308024	0.735284	1.6428	0.0207006	0.0950569	1.17993	0.883085	0.563055	1.32649	0.804423	10.2654	0.0165604	16.487	24.8407

## Sheet: Table S3
Food Groups	Foods Included	Pattern 1: Proteins and Complex Carbohydrates	Pattern 2: Saturated Fat and Simple Carbohydrates
1. Milk	Skim and Whole Milk	-0.069	0.2095
2. Yogurt	Yogurt Flavoured, Yakult, Yogurt Actiregularis®, Yogurt Natural	0.0102	0.1246
3. Cheese	Oaxaca, Manchego, American, and Cream Cheese	-0.1185	0.3494
4. Fruit	Strawberry, Tangerine, Orange, Banana, Peach, Apple, Pear, Grapes, Mango, Plums, Pineapple, Papaya, Melon, Watermelon, Orange Juice	0.2955	0.1119
5. Vegetables	Tomato, Carrot, Cucumber, Jicama, Lettuce, Zucchini, Nopal, Broccoli	0.5687	-0.0877
6. Legumes	Beans, Peas, Lentils	0.574	0.388
7. Avocado	Avocado	0.2856	-0.3459
8. Maize	Corn Tortilla, Corn	0.2553	0.2601
9. Chillies	Canned Chillies, Hot Sauce	0.6159	-0.0152
10. Rice	Rice	0.3831	0.3055
11. Egg	Eggs	0.5138	0.1344
12. Fish	Fish, Sardines, Tuna	0.3781	-0.195
13. Chicken	Chicken and Liver Chicken	0.5811	-0.0529
14. Sausages	Turkey Sausage, Turkey Ham, Pork Sausage, Pork Ham, Chorizo	0.1554	0.5222
15. Red Meat	Barbacoa, Beef, Pork, Chicharron, Bacon	0.3361	0.0577
16. Sweet Bread	Cake, Sweet Cookies and Bread, Filled Cupcakes, Hot Cake	-0.2147	0.5241
17. Industrialized Cereals	Sweet Cereal, Cereal Bars, Sugar Free Cereal	0.2055	0.196
18. Potato	Potato	0.2158	0.5329
19. Flours	Bolillo, White bread, Pasta	0.0195	0.4976
20. Grains Cereals	Whole Wheat Bread, Fiber Cereal, Oats	0.3641	0.0167
21. Mexican Dishes	Torta, Tamale, Pozole, Tacos al pastor (Pork), Sopes, Carnitas (Pork)	0.3025	-0.0008
22. Fast Food	Burger, Hot dog, Pizza, Chicken Nuggets, Sandwich, French Fries	-0.1031	0.5195
23. Salty Snacks	Peanuts, Snacks, Crisps, Popcorn	0.2344	0.4531
24. Desserts	Milkshake, Chocolate Milk, Danonino, Ice Cream, Chocolate, jam, Chamoy Candy	-0.2975	0.2257
25. Dressings	Dressing, Mayonnaise, Butter	0.1765	0.5298
26. Sweet Beverages	Cola Soft Drink, Fruit Soft Drink, Industrialized Juices, Hydrating Drinks, Water with Artificial Flavoring, Fruit Water	-0.3621	0.191
27. Water	Water	-0.0151	-0.7703
Factor loadings or correlation coefficients between the variables (rows: groups of foods) and factors (columns: patterns 1 and 2). In dark green and blue groups of foods with factor loadings greater than 0.4 or smaller than -0.4 are identified.

## Sheet: Table S4
SampleID	Pattern1	Pattern2	Dominance	BMI
S1708	-1.77036	0.59563	P2	NW
S2146	1.70904	-3.45125	P1	NW
S1922	-1.60321	10.1973	P2	NW
S1969	0.681727	7.91541	P2	NW
S1972	3.77713	7.37477	P2	NW
S2216	8.24709	0.823665	P1	NW
S2148	1.50998	3.09275	P2	NW
S2270	0.200172	3.12108	P2	NW
S2468	-3.20135	-1.35123	P2	NW
S2221	1.50608	-3.67464	P1	NW
S2429	1.80813	1.76415	P1	NW
S2601	-3.77738	1.27743	P2	NW
S2452	-3.91162	-4.43175	P1	NW
S2527	0.195322	-1.65686	P1	NW
S2608	-1.95052	0.828681	P2	NW
S2817	0.426092	0.453194	P2	NW
S2593	-1.93291	-3.02644	P1	NW
S2967	-1.87115	0.480743	P2	NW
S2663	-0.219873	-1.71357	P1	NW
S2680	-1.62426	-1.95947	P1	NW
S2971	-3.31842	-2.25868	P2	NW
S329	-0.0538472	-2.70313	P1	NW
S847	4.29563	2.54249	P1	NW
S865	2.18436	-0.106556	P1	NW
S573	-0.113188	2.38699	P2	NW
S884	1.22827	2.88247	P2	NW
S117	1.16883	1.81859	P2	OB
S134	0.55137	-2.74827	P1	OB
S1914	-0.174773	-1.65039	P1	OB
S201	3.07476	1.03002	P1	OB
S2289	2.06954	-0.90931	P1	OB
S1531	-4.61683	0.737083	P2	OB
S179	-3.91601	-1.33579	P2	OB
S2600	1.29948	-1.44703	P1	OB
S2269	-1.07336	0.113478	P2	OB
S2345	-2.29952	3.38054	P2	OB
S2627	-1.8215	0.506273	P2	OB
S2632	-2.53648	-4.69795	P1	OB
S2726	0.216815	-6.27561	P1	OB
S2883	-1.92361	-3.46712	P1	OB
S2846	-0.247372	1.06319	P2	OB
S339	-1.05655	-3.27189	P1	OB
S402	3.07277	1.64163	P1	OB
S578	10.6481	-0.0228818	P1	OB
S2927	-4.85662	-3.86771	P2	OB

## Sheet: Table S5
Kingdom	Phyla	Classes	Orders	Families	Genera	Cumulative Relative Abundance	p value WRST (NW vs OWOB)
Bacteria	Actinobacteria	Actinobacteria	Bifidobacteriales	Bifidobacteriaceae	Bifidobacterium	0.61921	0.16
	Bacteroidetes	Bacteroidia	Bacteroidales	Bacteroidaceae	Bacteroides	0.244335	0.28
				Prevotellaceae	Prevotella	0.392435	0.24
				Rikenellaceae	Alistipes	0.517258	0.89
	Firmicutes	Clostridia	Clostridiales	Eubacteriaceae	Eubacterium	0.457308	0.075 .
				Lachnospiraceae	Roseburia	0.688064	0.1
				Ruminococcaceae	Faecalibacterium	0.718408	0.044 *
					Ruminococcus	0.570175	0.92
	Verrucomicrobia	Verrucomicrobiae	Verrucomicrobiales	Akkermansiaceae	Akkermansia	0.655465	0.61
Kingdom	Phyla	Classes	Orders	Families	Genera	Species	Cumulative Relative Abundance	p value WRST (NW vs OWOB)
Archaea	Euryarchaeota	Methanobacteria	Methanobacteriales	Methanobacteriaceae	Methanobrevibacter	Methanobrevibacter smithii	0.708311	0.081 .
Bacteria	Actinobacteria	Actinobacteria	Bifidobacteriales	Bifidobacteriaceae	Bifidobacterium	Bifidobacterium longum	0.544326	0.41
	Bacteroidetes	Bacteroidia	Bacteroidales	Bacteroidaceae	Bacteroides	Bacteroides caccae	0.431685	0.53
						Bacteroides dorei	0.356504	0.23
						Bacteroides fragilis	0.317009	0.51
						Bacteroides plebeius	0.695707	0.17
						Bacteroides stercoris	0.273047	0.14
						Bacteroides uniformis	0.222737	0.035 *
						Bacteroides vulgatus	0.170698	0.67
						Bacteroides xylanisolvens	0.682043	0.39
				Barnesiellaceae	Barnesiella	Barnesiella intestinihominis	0.652471	0.79
				Prevotellaceae	Prevotella	Prevotella copri	0.104151	0.73
				Rikenellaceae	Alistipes	Alistipes inops	0.667293	0.69
						Alistipes putredinis	0.493148	0.38
	Firmicutes	Clostridia	Clostridiales	Clostridiaceae	Clostridium	Clostridium sp CAG510	0.636519	0.61
				Eubacteriaceae	Eubacterium	Eubacterium sp CAG180	0.39597	0.024 *
				Lachnospiraceae	Lachnospiraceae_unclassified	Eubacterium rectale	0.58696	0.1
				Ruminococcaceae	Faecalibacterium	Faecalibacterium prausnitzii	0.566671	0.044 *
					Ruminococcus	Eubacterium siraeum	0.62035	0.21
						Ruminococcus bromii	0.46266	0.71
	Proteobacteria	Gammaproteobacteria	Enterobacterales	Enterobacteriaceae	Escherichia	Escherichia coli	0.604	0.25
	Verrucomicrobia	Verrucomicrobiae	Verrucomicrobiales	Akkermansiaceae	Akkermansia	Akkermansia muciniphila	0.519845	0.61

## Sheet: Table S6
SampleID	UNMAPPED	UNINTEGRATED	UNINTEGRATED|g__Acinetobacter.s__Acinetobacter_johnsonii	UNINTEGRATED|g__Actinomyces.s__Actinomyces_odontolyticus	UNINTEGRATED|g__Agathobaculum.s__Agathobaculum_butyriciproducens	UNINTEGRATED|g__Akkermansia.s__Akkermansia_muciniphila	UNINTEGRATED|g__Alistipes.s__Alistipes_finegoldii	UNINTEGRATED|g__Alistipes.s__Alistipes_indistinctus	UNINTEGRATED|g__Alistipes.s__Alistipes_onderdonkii	UNINTEGRATED|g__Alistipes.s__Alistipes_putredinis	UNINTEGRATED|g__Alistipes.s__Alistipes_putredinis_CAG_67	UNINTEGRATED|g__Alistipes.s__Alistipes_sp_An66	UNINTEGRATED|g__Alistipes.s__Alistipes_timonensis	UNINTEGRATED|g__Allisonella.s__Allisonella_histaminiformans	UNINTEGRATED|g__Anaeromassilibacillus.s__Anaeromassilibacillus_sp_An250	UNINTEGRATED|g__Anaerostipes.s__Anaerostipes_hadrus	UNINTEGRATED|g__Anaerotruncus.s__Anaerotruncus_colihominis	UNINTEGRATED|g__Anaerotruncus.s__Anaerotruncus_sp_CAG_528	UNINTEGRATED|g__Bacteroides.s__Bacteroides_caccae	UNINTEGRATED|g__Bacteroides.s__Bacteroides_cellulosilyticus	UNINTEGRATED|g__Bacteroides.s__Bacteroides_clarus	UNINTEGRATED|g__Bacteroides.s__Bacteroides_coprocola	UNINTEGRATED|g__Bacteroides.s__Bacteroides_coprocola_CAG_162	UNINTEGRATED|g__Bacteroides.s__Bacteroides_coprophilus	UNINTEGRATED|g__Bacteroides.s__Bacteroides_coprophilus_CAG_333	UNINTEGRATED|g__Bacteroides.s__Bacteroides_dorei	UNINTEGRATED|g__Bacteroides.s__Bacteroides_eggerthii	UNINTEGRATED|g__Bacteroides.s__Bacteroides_faecis	UNINTEGRATED|g__Bacteroides.s__Bacteroides_finegoldii	UNINTEGRATED|g__Bacteroides.s__Bacteroides_fragilis	UNINTEGRATED|g__Bacteroides.s__Bacteroides_fragilis_CAG_47	UNINTEGRATED|g__Bacteroides.s__Bacteroides_intestinalis	UNINTEGRATED|g__Bacteroides.s__Bacteroides_massiliensis	UNINTEGRATED|g__Bacteroides.s__Bacteroides_nordii	UNINTEGRATED|g__Bacteroides.s__Bacteroides_ovatus	UNINTEGRATED|g__Bacteroides.s__Bacteroides_plebeius	UNINTEGRATED|g__Bacteroides.s__Bacteroides_plebeius_CAG_211	UNINTEGRATED|g__Bacteroides.s__Bacteroides_salyersiae	UNINTEGRATED|g__Bacteroides.s__Bacteroides_sp_CAG_144	UNINTEGRATED|g__Bacteroides.s__Bacteroides_sp_CAG_462	UNINTEGRATED|g__Bacteroides.s__Bacteroides_stercoris	UNINTEGRATED|g__Bacteroides.s__Bacteroides_thetaiotaomicron	UNINTEGRATED|g__Bacteroides.s__Bacteroides_uniformis	UNINTEGRATED|g__Bacteroides.s__Bacteroides_uniformis_CAG_3	UNINTEGRATED|g__Bacteroides.s__Bacteroides_vulgatus	UNINTEGRATED|g__Bacteroides.s__Bacteroides_vulgatus_CAG_6	UNINTEGRATED|g__Bacteroides.s__Bacteroides_xylanisolvens	UNINTEGRATED|g__Barnesiella.s__Barnesiella_intestinihominis	UNINTEGRATED|g__Bifidobacterium.s__Bifidobacterium_adolescentis
S117	3.10824e+06	9.01655e+06	0	0	10831.4	4872.18	90817.9	9959.36	0	78983.4	15300.9	0	0	0	0	12563.8	0	0	82692.1	449804	0	0	0	0	0	147395	0	0	0	0	0	0	201160	0	454786	0	0	0	0	0	156773	108463	1.10168e+06	19197.8	932466	293680	0	90422.5	0
S134	3.30545e+06	9.67314e+06	0	0	0	7812.78	223578	0	122389	172899	31816.7	0	0	0	0	0	0	0	120282	0	0	0	0	0	0	1.68726e+06	0	0	0	406564	44924	0	0	20372.2	346372	0	0	0	0	0	0	188522	470584	151877	0	0	311950	82656	27123.7
S1531	2.75077e+06	1.02225e+07	0	0	0	66055.4	314108	0	0	124903	23866.4	0	0	0	0	0	0	0	294792	0	0	128470	21626.2	0	0	156387	0	45665.5	125907	279855	0	0	0	0	490527	0	0	0	0	0	0	0	393265	108777	618714	179842	390194	75505.7	0
S1708	5.88521e+06	2.13875e+07	0	0	62275.8	120474	89389	2645.9	0	239377	56257.4	0	0	0	0	16945.4	0	0	134739	872227	0	0	0	0	0	153757	0	0	0	3.93338e+06	890260	0	0	0	399296	0	0	0	0	0	84173.6	213156	469708	103150	328100	55392.7	475496	0	48163
S179	2.89267e+06	9.4248e+06	0	0	0	158282	390893	0	0	310269	65092.4	0	0	0	0	0	0	0	392306	329881	0	0	0	0	0	2.20332e+06	0	0	0	0	0	0	0	0	607042	0	0	0	0	0	0	160234	449433	95800.9	0	0	329118	190953	73382.8
S1914	298106	880127	0	0	0	0	0	0	0	0	0	0	0	0	0	0	0	0	0	0	0	0	0	0	0	0	0	0	0	88630.3	14541.6	0	0	0	0	0	0	0	0	0	0	0	117582	50617.3	69389.7	14852.8	130145	0	0
S1922	4.94143e+06	1.27831e+07	0	0	0	0	0	0	0	0	0	0	0	0	0	55559.2	0	0	431444	573281	0	173044	186810	0	0	750161	0	0	0	0	0	0	307940	0	0	0	0	0	0	0	78935.8	102267	228148	111291	0	0	747760	123341	0
S1969	2.25907e+06	5.42694e+06	0	0	0	99665.8	27143.3	0	0	14992.4	2672.14	0	7995.4	0	0	0	0	0	208625	0	0	0	0	0	0	192159	0	20672.4	0	1.06791e+06	301598	78725.3	197143	0	82617.9	0	0	0	0	0	51128	24771.7	176052	50410.6	44672.1	5904.12	43485.4	14553.6	19227.5
S1972	1.59599e+06	4.9737e+06	0	0	5365.39	0	0	0	0	10302.7	1750.69	0	0	0	0	0	0	0	58989.4	0	0	0	0	0	0	25980.4	0	0	0	0	0	0	70732.9	0	86933	26700.6	5782.99	0	0	0	17547.6	36562.8	284542	12521.6	134941	33565.7	32787.2	0	0
S201	1.10045e+06	3.98413e+06	0	0	0	12733.1	51807.3	0	0	76355.3	18328.2	0	0	0	0	4127.85	0	0	136963	0	0	0	0	0	0	148202	0	0	0	180519	4947.74	0	0	0	165906	104639	25687.2	0	0	0	234922	40642.4	240029	61719.9	684482	213531	133076	35238.1	0
S2146	2.89481e+06	1.20931e+07	0	0	0	0	14472.5	0	0	0	0	0	0	0	0	0	0	0	386148	0	0	0	0	0	0	0	0	0	178188	0	0	0	0	0	1.15808e+06	0	0	0	0	0	3.37635e+06	0	927744	281385	2.05826e+06	638598	356320	101473	0
S2148	6.33221e+06	1.43051e+07	0	0	19646.2	0	40882.6	930.976	0	122120	49845.4	0	0	0	0	0	0	0	191673	45167.9	0	73724.2	55453.6	0	0	390577	8850.41	0	79768.1	145314	8318.52	86836.5	127898	0	130873	0	0	0	0	0	0	122614	613924	66762.5	94302	10982	87191.5	337887	30982.1
S2216	3.60399e+06	1.46608e+07	0	0	0	0	60355.8	0	0	0	0	0	0	0	0	0	0	0	1.82404e+06	639307	0	0	0	0	0	874537	0	0	0	1.16335e+06	259187	0	0	218871	424834	0	0	0	0	0	991883	414551	1.2044e+06	403458	520120	135438	245120	0	0
S2221	3.35648e+06	1.08604e+07	10191.3	0	0	179665	573894	3950.06	0	0	0	0	0	0	0	23725.1	0	93196.5	0	613571	0	0	0	0	0	1.30507e+06	0	57821.2	0	620919	75194.5	428121	0	23593.9	0	0	0	0	0	0	0	159419	935964	319925	0	0	45394.9	0	0
S2269	4.0548e+06	1.69183e+07	0	0	0	193640	605589	0	0	504871	138671	0	0	0	0	10738	0	0	1.42638e+06	142004	0	0	0	0	0	0	0	0	0	468202	3327.53	0	1.25479e+06	35554.6	579259	0	0	0	0	0	0	402967	960499	239770	3.32908e+06	1.05396e+06	0	0	5159.49
S2270	5.16333e+06	9.09004e+06	0	0	0	0	0	0	0	3161.29	0	0	0	0	0	11908.2	0	0	47342.1	0	0	211011	69526.2	0	0	49477.9	0	0	0	0	0	10329.9	261123	0	272945	0	0	0	0	0	0	206893	273479	30724.2	145893	21585.5	197474	45512.6	27011
S2289	4.15644e+06	1.4066e+07	0	0	29157.3	1.95001e+06	78697.1	0	0	0	0	0	0	0	18524.3	122541	55041.5	0	0	0	0	0	0	0	0	0	0	0	0	605164	138398	0	0	12078.5	0	0	0	0	0	0	58980.1	151860	422765	165771	259463	77645.6	198122	57894.5	0
S2345	3.14185e+06	8.84929e+06	0	0	0	0	61126.8	0	0	294873	65079	0	0	0	0	4802.68	0	44798.5	170415	0	0	0	0	0	0	43166.1	0	121215	0	0	0	0	143369	0	499618	244055	103309	0	0	0	965197	0	212247	31912.8	241534	40455.4	506250	20088.4	0
S2429	5.92861e+06	2.41145e+07	0	0	0	0	146963	853.956	0	377408	68645	0	0	0	0	17337.2	0	0	0	397563	159161	0	0	0	0	0	0	0	376350	1.85126e+06	361613	66170	274475	0	729924	0	0	0	0	0	536638	228772	1.46384e+06	487044	2.31328e+06	776370	777720	235567	0
S2452	4.06641e+06	1.29049e+07	0	0	12891.3	30368.1	78436.5	0	38702.4	498495	123106	0	67520	0	0	0	0	0	0	0	0	0	0	0	0	0	0	0	0	408417	57026.3	0	234285	20466.1	0	0	0	0	7509.97	0	1.6271e+06	133172	797652	246847	1.01573e+06	472263	178305	0	22886.9
S2468	3.24455e+06	1.64231e+07	0	0	0	0	0	0	0	426834	99459	0	0	0	0	13625.1	0	0	1.00671e+06	476587	0	0	0	0	0	0	0	0	702040	0	0	0	0	0	719092	0	0	0	0	0	595747	398594	2.61268e+06	1.09757e+06	3.88502e+06	1.08545e+06	0	359178	0
S2527	1.70676e+06	4.99231e+06	0	0	0	99292.5	0	562.222	0	132724	25566	0	0	0	0	7952.99	0	0	78422	0	0	0	0	0	0	0	378116	0	0	0	0	65799.3	87800.3	3564.64	105088	0	0	0	0	49841.2	221915	59395.9	449970	130585	534504	171664	68241.5	30487.1	0
S2593	1.60629e+06	1.7608e+06	0	0	0	0	0	0	0	0	0	0	0	0	0	0	0	0	20883.8	0	0	68438.9	25845.5	36181	8271.44	0	0	0	7471.98	0	0	0	0	0	39514.3	0	0	0	0	0	158192	0	32187	3773.5	62957.1	10834.8	0	10779.3	0
S2600	940088	898573	0	0	0	0	1246.69	0	0	9299.9	2897.73	0	0	0	0	0	0	0	7952.83	0	0	0	0	0	0	0	0	0	0	0	0	0	0	0	0	0	0	0	0	0	14101.2	3923.08	3680.37	334.559	30750.1	11098.8	23442.4	6397.81	17803
S2601	7.83962e+06	1.31184e+07	0	3308.14	0	478278	0	0	0	0	0	0	0	0	0	9355.7	0	0	52899.9	205855	0	0	0	0	0	59319	0	81493.4	0	857369	215205	0	0	0	40996.5	0	0	0	0	0	0	265486	148313	15968.5	155812	29902.9	0	0	9034.6
S2608	4.8649e+06	2.7131e+07	0	0	16011	25888.5	0	0	41052.2	48246.6	8711.93	0	0	0	0	7027.65	0	0	228322	0	0	0	0	0	0	0	0	0	0	1.50666e+06	270237	624335	54312.1	87168.9	275255	0	0	0	0	0	2.46678e+06	529719	1.0165e+06	280896	1.78357e+06	622859	926116	24602.9	0
S2627	3.24435e+06	1.31243e+07	0	0	0	0	42366.3	14283.9	0	118507	25666.2	0	0	0	0	0	0	26788.4	1.03881e+06	0	0	0	0	0	0	0	0	81462.7	0	1.45999e+06	143086	0	0	0	224716	0	0	0	0	0	0	54797	395374	79205.3	784147	222589	0	138866	8300
S2632	3.43368e+06	8.40951e+06	0	0	0	375382	0	19525.7	0	174409	31550	0	0	0	0	12187.5	0	0	167751	0	0	0	0	0	0	132860	0	0	0	919901	215200	0	0	0	125175	0	0	0	0	0	0	61881.9	144585	42892.7	114825	23181.6	108808	0	0
S2663	3.72618e+06	1.40422e+07	0	0	0	728754	553091	4861.36	0	697065	143447	0	0	0	0	25480.5	0	0	354579	0	0	0	0	0	0	203830	0	0	161233	984279	169443	1.78787e+06	0	0	318323	0	0	0	0	0	458355	0	1.06804e+06	387192	380831	88477.8	785915	429085	0
S2680	5.08126e+06	1.55899e+07	0	0	13734.7	0	99444.2	4892.01	0	463178	97526	0	0	0	0	33254	0	0	1.60224e+06	0	0	0	0	0	0	0	0	109229	166177	0	0	0	593638	0	555513	0	0	117087	0	0	975423	0	1.08827e+06	405301	1.20236e+06	289691	225541	126307	101769
S2726	5.02221e+06	9.7491e+06	0	0	0	4346.73	23542.6	0	0	42413.5	7575.62	0	0	0	0	20435.4	0	21735	0	0	0	0	0	0	0	0	0	38777.5	30675.1	108319	1360.41	0	0	0	110782	0	0	0	3238.47	0	31618	0	194887	4448.4	104406	14499.4	77008.4	0	104058
S2817	5.20173e+06	1.30483e+07	0	0	12047.7	1.62065e+06	29727.1	823.231	0	39110.7	12241.5	0	0	0	3855.12	12669.3	0	0	14979.8	171733	15418.4	0	0	0	0	76393.9	0	4959.36	25877.3	419238	56248.1	0	9860.3	0	66409.4	0	0	0	0	0	0	39071.6	194083	65137.8	152294	36782.5	43907.7	53860.5	61390
S2846	3.2444e+06	6.70312e+06	0	0	0	836912	0	0	0	8836.5	2080.21	0	0	0	0	18719.8	0	0	183312	0	0	0	0	0	0	0	0	22146.4	0	0	0	0	97742.1	0	53187.1	0	0	0	0	0	23203.9	0	53139.5	3175.68	98187.8	25525.9	35674.1	14521.2	36654.7
S2883	3.05244e+06	1.9178e+07	0	0	0	0	0	0	0	81657.5	18227.9	0	0	1905.14	0	8341.34	0	0	313662	808998	0	0	0	0	0	491196	0	26503.4	84435.2	2.27605e+06	421592	0	0	0	378890	0	0	0	0	0	0	0	355761	93848.4	914220	266128	238974	42530.6	32711.7
S2927	2.5508e+06	5.76203e+06	0	0	12614.1	0	19188.8	0	0	75579	25460.8	0	0	0	0	28880	0	0	102451	0	0	0	0	0	0	0	0	29441.5	0	121420	1414.09	0	0	0	90124.5	180757	87691.3	0	0	0	25904.6	0	266370	77152.1	184948	43378	48816.4	41438.4	60789.7
S2967	3.56679e+06	1.55121e+07	0	0	22139.2	380496	0	0	0	72801.4	15164.4	0	0	0	0	0	0	0	1.69796e+06	0	0	0	0	0	0	0	0	72270.6	115677	0	0	0	140811	0	476033	0	0	0	0	0	174225	76830.4	269617	11090.2	1.5367e+06	453311	0	261498	0
S2971	2.24875e+06	1.04906e+07	0	0	0	0	236535	5128.56	0	226910	54485	0	0	0	0	0	0	0	0	0	0	0	0	0	0	0	0	0	203813	1.39695e+06	186586	0	422083	0	377587	0	0	0	0	0	409045	692285	913830	290193	1.23677e+06	355335	417785	60799	1744.52
S329	3.25142e+06	1.11061e+07	0	0	6366.85	15026.7	76992.9	3051.79	0	95961.3	17324.4	0	0	0	0	3965	0	0	282559	178409	0	145823	158596	0	0	0	0	175227	0	370928	16033	89259.3	87223.5	52390.3	630019	0	0	0	0	982233	584516	114447	579337	179731	1.3621e+06	446638	709716	71920	0
S339	3.93252e+06	1.52773e+07	0	0	10580.7	0	363036	0	0	644535	155221	0	0	0	0	71255.9	0	0	994077	266289	0	0	0	0	0	0	0	0	0	333647	13333.6	0	11834.7	0	416508	0	0	0	0	0	0	230466	892940	222352	1.05015e+06	338891	525751	170002	3534.06
S402	2.62079e+06	9.20367e+06	0	0	0	18815.3	30744.4	0	0	39921.7	6800.02	0	0	0	0	0	0	0	424931	0	0	343512	83069.2	0	0	0	0	0	0	281208	5149.29	0	538055	0	203158	0	0	0	14226.4	0	1.11384e+06	175553	476993	106627	1.04454e+06	278607	207419	42825.8	0
S573	2.6741e+06	1.09572e+07	0	0	0	0	25530.2	0	0	251974	65275.8	0	0	0	0	0	0	0	357167	72150.4	0	0	0	0	0	332870	0	0	0	157374	1080.85	46133.7	0	0	376337	0	0	0	0	0	0	264275	569727	79364.9	936591	235616	168584	0	0
S578	2.56985e+06	8.38999e+06	0	0	12675.9	10844	0	0	0	170784	29698.4	0	0	0	0	0	0	0	63844.9	0	0	0	0	0	0	0	0	0	0	0	0	0	76851.8	0	166098	8754.7	0	0	0	0	342619	56989.9	91294.9	9142.03	305467	75880	99113.8	0	13654.2
S847	2.88012e+06	1.22774e+07	0	0	10474.2	0	314911	0	0	0	0	0	0	0	0	13421.6	0	0	0	0	0	0	0	0	0	1.48233e+06	1.09278e+06	0	28922.1	418321	30736.4	1.08034e+06	0	0	1.47452e+06	0	0	52807.9	12186.6	0	0	243881	1.19712e+06	421879	730596	194925	212318	41300.2	0
S865	4.87986e+06	1.51836e+07	0	0	22329.9	40592.3	187582	6025.74	0	669586	134557	0	0	0	0	0	0	0	513730	63597.3	0	0	0	0	0	302494	0	0	45148.1	590682	31221.2	0	289345	0	166014	0	0	23838.2	0	0	61295.4	220562	727197	237429	590943	168091	106351	197530	18844.2
S884	5.60286e+06	1.90133e+07	0	0	28331.3	152722	350270	1290.51	0	626957	127238	23762.4	72858.8	0	0	57565.1	0	0	1.00467e+06	805072	402445	0	0	0	0	2.73629e+06	0	0	79397.7	738940	26015.7	0	0	0	940667	0	0	67091.6	0	0	0	327271	798454	196276	0	0	0	229771	0
[truncated: 5,000 more columns]

## Sheet: Table S7
feature-Taxa	Effect	coef	stderr	pval	qval	FDR	ajusted_by	_log(qval)*sign(coeff)
s__Aerococcus_urinaeequi	W:H	2.16499	0.642675	0.00165343	0.0164654	NA	Age&Sex	1.78343
s__Alistipes_sp_An66	W:H	-46.903	0.51996	8.85e-49	3.17e-46	NA	Age&Sex	-45.4987
s__Bacteroides_coprophilus	W:H	-5.61192	0.125847	2.28e-36	5.44e-35	NA	Age&Sex	-34.2641
s__Bacteroides_sp_CAG_144	W:H	2.32626	0.510363	4.59e-05	0.000598227	NA	Age&Sex	3.22313
s__Bifidobacterium_bifidum	W:H	-1.3241	0.45502	0.00581704	0.0492528	NA	Age&Sex	-1.30757
s__Christensenella_minuta	W:H	-1.68829	0.471729	0.000904008	0.00982081	NA	Age&Sex	-2.00785
s__Citrobacter_europaeus	W:H	8.14675	0.134526	9.75e-42	3.5e-40	NA	Age&Sex	39.4565
s__Citrobacter_portucalensis	W:H	8.10327	0.134525	1.21e-41	4.13e-40	NA	Age&Sex	39.3835
s__Citrobacter_youngae	W:H	8.95578	0.134538	2.1e-43	9.39e-42	NA	Age&Sex	41.0274
s__Clostridium_perfringens	W:H	-1.84353	0.525954	0.00111954	0.0118045	NA	Age&Sex	-1.92795
s__Clostridium_sp_CAG_242	W:H	5.81913	0.935581	2.11e-07	3.21e-06	NA	Age&Sex	5.49317
s__Clostridium_sp_CAG_411	W:H	-9.71133	0.267092	8.02e-33	1.51e-31	NA	Age&Sex	-30.8202
s__Clostridium_sp_CAG_964	W:H	24.685	0.281016	2.61e-48	6.24e-46	NA	Age&Sex	45.2045
s__Enterobacter_cloacae_complex	W:H	-2.31307	0.62794	0.000665642	0.00769783	NA	Age&Sex	-2.11363
s__Enterococcus_mundtii	W:H	13.9843	0.172005	6.13e-47	5.84e-45	NA	Age&Sex	44.2334
s__Erysipelothrix_larvae	W:H	0.893324	0.289125	0.00359062	0.032181	NA	Age&Sex	1.4924
s__Firmicutes_bacterium_CAG_83	W:H	0.516271	0.144747	0.000936764	0.0100248	NA	Age&Sex	1.99893
s__Gemella_morbillorum	W:H	-1.54589	0.485825	0.00278807	0.0256291	NA	Age&Sex	-1.59127
s__Klebsiella_variicola	W:H	8.45652	0.134532	2.15e-42	8.56e-41	NA	Age&Sex	40.0675
s__Lactobacillus_ruminis	W:H	1.44645	0.469456	0.00367587	0.0325382	NA	Age&Sex	1.48761
s__Megasphaera_elsdenii	W:H	-5.14108	0.127858	1.45e-34	3.14e-33	NA	Age&Sex	-32.5031
s__Methanobrevibacter_smithii	W:H	-1.88498	0.412065	4.36e-05	0.000578543	NA	Age&Sex	-3.23766
s__Mitsuokella_multacida	W:H	-11.1387	0.290122	9.16e-34	1.93e-32	NA	Age&Sex	-31.7139
s__Parvimonas_sp_oral_taxon_110	W:H	-1.54589	0.485825	0.0027881	0.0256291	NA	Age&Sex	-1.59127
s__Prevotella_corporis	W:H	-45.9441	0.702898	4.4e-43	1.85e-41	NA	Age&Sex	-40.7319
s__Prevotella_sp_AM42_24	W:H	1.84029	0.356105	6.53e-06	9.36e-05	NA	Age&Sex	4.02875
s__Prevotella_sp_CAG_891	W:H	-14.5345	0.250008	5.1e-41	1.66e-39	NA	Age&Sex	-38.779
s__Ruminococcaceae_bacterium_D5	W:H	-9.6742	0.266529	8.59e-33	1.58e-31	NA	Age&Sex	-30.8017
s__Ruthenibacterium_lactatiformans	W:H	-0.506868	0.174267	0.00583889	0.0492528	NA	Age&Sex	-1.30757
s__Streptococcus_lutetiensis	W:H	-2.42927	0.652069	0.000588263	0.00698877	NA	Age&Sex	-2.1556
s__Victivallis_vadensis	W:H	-9.11943	0.258201	2.54e-32	4.56e-31	NA	Age&Sex	-30.3412
s__Ruminococcus_sp_CAG_579	TC-mgdl	37.4684	0.337798	1.91e-52	1.4e-49	4.24e-49	Age&Sex	48.3724
s__Parabacteroides_sp_CAG_409	Glu-mgdl	13.7933	0.142779	5.39e-50	3.59e-47	4e-47	Age&Sex	46.3984
s__Bacteroides_coprophilus	Glu-mgdl	11.1248	0.116834	9.73e-50	3.59e-47	5.41e-47	Age&Sex	46.267
s__Firmicutes_bacterium_CAG_170	TC-mgdl	-26.7831	0.28653	2.07e-49	7.58e-47	9.2e-47	Age&Sex	-46.0361
s__Ruminococcus_sp_CAG_624	TG-mgdl	-50.8059	0.576576	2.3e-48	8.49e-46	6.39e-46	Age&Sex	-45.1943
s__Megasphaera_elsdenii	Glu-mgdl	10.0226	0.116794	6.77e-48	1.67e-45	1.37e-45	Age&Sex	44.8636
s__Ruminococcus_sp_CAG_330	TC-mgdl	-23.9974	0.285946	1.68e-47	1.9e-45	2.66e-45	Age&Sex	-44.5754
s__Bacteroides_coprophilus	TC-mgdl	47.4586	0.566599	1.82e-47	1.9e-45	2.66e-45	Age&Sex	44.5754
s__Bacteroides_coprophilus	TG-mgdl	-246.323	3.08812	1.33e-46	8.94e-45	1.29e-44	Age&Sex	-43.8899
s__Firmicutes_bacterium_CAG_170	TG-mgdl	-125.672	1.58076	1.53e-46	9.38e-45	1.41e-44	Age&Sex	-43.8499
s__Mitsuokella_multacida	TC-mgdl	-41.1888	0.532193	4.56e-46	3.33e-44	3.62e-44	Age&Sex	-43.4417
s__Bifidobacterium_kashiwanohense	TG-mgdl	24.598	0.318282	4.83e-46	2.74e-44	3.7e-44	Age&Sex	43.4316
s__Enterococcus_mundtii	TC-mgdl	10.9696	0.145134	1.2e-45	6.25e-44	7.18e-44	Age&Sex	43.1439
s__Enterococcus_mundtii	TG-mgdl	55.8707	0.741781	1.38e-45	6.35e-44	7.76e-44	Age&Sex	43.1102
s__Prevotella_corporis	Glu-mgdl	7.55449	0.101629	2.35e-45	1.74e-43	1.28e-43	Age&Sex	42.8939
s__Acinetobacter_johnsonii	Glu-mgdl	-187.787	2.53728	2.81e-45	1.89e-43	1.49e-43	Age&Sex	-42.8274
s__Megasphaera_elsdenii	TC-mgdl	41.1543	0.566583	6.03e-45	2.76e-43	3.05e-43	Age&Sex	42.5161
s__Citrobacter_youngae	TC-mgdl	34.8253	0.481215	7e-45	2.86e-43	3.4e-43	Age&Sex	42.4686
s__Clostridium_bolteae_CAG_59	TG-mgdl	-29.733	0.420818	1.86e-44	7.21e-43	8.26e-43	Age&Sex	-42.0831
s__Ruminococcus_sp_CAG_330	TG-mgdl	-109.625	1.57467	3.39e-44	1.18e-42	1.44e-42	Age&Sex	-41.8426
s__Mitsuokella_multacida	Glu-mgdl	-16.8483	0.242074	3.43e-44	1.94e-42	1.44e-42	Age&Sex	-41.8426
s__Parvimonas_sp_oral_taxon_110	TC-mgdl	19.9214	0.29022	6.02e-44	2e-42	2.31e-42	Age&Sex	41.6372
s__Parvimonas_sp_oral_taxon_110	TG-mgdl	31.5888	0.461571	6.79e-44	2.09e-42	2.56e-42	Age&Sex	41.5918
s__Megasphaera_elsdenii	TG-mgdl	-209.911	3.0856	8.66e-44	2.56e-42	3.21e-42	Age&Sex	-41.4935
s__Prevotella_sp_CAG_891	TG-mgdl	-50.1322	0.738133	9.26e-44	2.63e-42	3.38e-42	Age&Sex	-41.4716
s__Dorea_sp_CAG_317	Glu-mgdl	-171.482	2.53744	1.13e-43	5.98e-42	4.01e-42	Age&Sex	-41.3968
s__Klebsiella_variicola	TC-mgdl	32.4749	0.481168	1.2e-43	3.65e-42	4.15e-42	Age&Sex	41.3815
s__Gemella_morbillorum	TC-mgdl	19.3977	0.289849	1.69e-43	4.94e-42	5.6e-42	Age&Sex	41.2522
s__Gemella_morbillorum	TG-mgdl	30.6777	0.461573	2.23e-43	5.68e-42	7.3e-42	Age&Sex	41.1368
s__Clostridium_sp_CAG_411	TC-mgdl	-34.7877	0.531971	4.31e-43	1.21e-41	1.37e-41	Age&Sex	-40.8632
s__Ruminococcaceae_bacterium_D5	TC-mgdl	-34.6176	0.531899	5.24e-43	1.42e-41	1.64e-41	Age&Sex	-40.7853
s__Citrobacter_youngae	TG-mgdl	9.90478	0.153183	6.82e-43	1.57e-41	2.08e-41	Age&Sex	40.6823
s__Citrobacter_europaeus	TC-mgdl	31.0056	0.481269	7.91e-43	2.07e-41	2.38e-41	Age&Sex	40.6239
s__Citrobacter_portucalensis	TC-mgdl	30.8013	0.481254	1.03e-42	2.61e-41	3.02e-41	Age&Sex	40.5195
s__Klebsiella_variicola	TG-mgdl	9.35795	0.153104	6.7e-42	1.45e-40	1.86e-40	Age&Sex	39.7301
s__Clostridium_sp_CAG_411	Glu-mgdl	-14.7032	0.242046	8.61e-42	3.53e-40	2.33e-40	Age&Sex	-39.632
s__Ruminococcaceae_bacterium_D5	Glu-mgdl	-14.6475	0.242044	1e-41	3.85e-40	2.69e-40	Age&Sex	-39.5706
s__Victivallis_vadensis	TC-mgdl	-32.153	0.532092	1.06e-41	2.51e-40	2.78e-40	Age&Sex	-39.5552
s__Citrobacter_europaeus	TG-mgdl	9.01912	0.153052	2.95e-41	6.22e-40	7.53e-40	Age&Sex	39.123
s__Citrobacter_portucalensis	TG-mgdl	8.97151	0.153044	3.65e-41	7.47e-40	9.21e-40	Age&Sex	39.0358
s__Victivallis_vadensis	Glu-mgdl	-13.8186	0.241984	1.05e-40	3.29e-39	2.57e-39	Age&Sex	-38.5896
s__Citrobacter_youngae	Glu-mgdl	13.7745	0.242675	1.35e-40	3.97e-39	3.18e-39	Age&Sex	38.4973
s__Klebsiella_variicola	Glu-mgdl	12.9796	0.242664	1.49e-39	3.79e-38	3.31e-38	Age&Sex	37.4803
s__Citrobacter_europaeus	Glu-mgdl	12.4868	0.242687	7.14e-39	1.7e-37	1.54e-37	Age&Sex	36.8122
s__Citrobacter_portucalensis	Glu-mgdl	12.4175	0.242684	8.94e-39	2.06e-37	1.91e-37	Age&Sex	36.7189
s__Alloprevotella_tannerae	TC-mgdl	-17.7978	0.363158	5.09e-38	1.1e-36	1.07e-36	Age&Sex	-35.9717
s__Clostridium_bolteae_CAG_59	TC-mgdl	9.87417	0.214448	6.28e-37	1.31e-35	1.31e-35	Age&Sex	34.8844
s__Prevotella_sp_CAG_891	Glu-mgdl	-13.8931	0.333897	3.67e-35	8.21e-34	7.29e-34	Age&Sex	-33.1375
s__Mitsuokella_multacida	TG-mgdl	-11.96	0.31233	1.02e-33	1.79e-32	1.93e-32	Age&Sex	-31.7139
s__Clostridium_sp_CAG_411	TG-mgdl	-10.4764	0.310194	1.5e-31	2.57e-30	2.83e-30	Age&Sex	-29.5489
s__Ruminococcaceae_bacterium_D5	TG-mgdl	-10.4375	0.310075	1.71e-31	2.87e-30	3.2e-30	Age&Sex	-29.495
s__Victivallis_vadensis	TG-mgdl	-9.86362	0.308956	1.39e-30	2.28e-29	2.57e-29	Age&Sex	-28.59
s__Erysipelothrix_larvae	TC-mgdl	-16.8284	1.638	6.6e-13	9.86e-12	1.08e-11	Age&Sex	-10.967
s__Erysipelothrix_larvae	TG-mgdl	-6.61988	0.738473	3.28e-11	4.75e-10	5.21e-10	Age&Sex	-9.28316
s__Comamonas_kerstersii	TC-mgdl	2.1482	0.339794	1.51e-07	2e-06	2.25e-06	Age&Sex	5.6483
s__Prevotella_sp_AM42_24	TC-mgdl	1.95566	0.312051	1.8e-07	2.36e-06	2.67e-06	Age&Sex	5.57305
s__Lactobacillus_ruminis	TC-mgdl	1.54338	0.309255	1.16e-05	0.000139	0.000157	Age&Sex	3.80496
s__Bacteroides_sp_CAG_462	TG-mgdl	-4.04987	0.83891	1.95e-05	0.00024	0.00026	Age&Sex	-3.58575
s__Actinomyces_turicensis	Glu-mgdl	-3.74899	0.792171	2.64e-05	0.000424	0.000349	Age&Sex	-3.45678
s__Aerococcus_urinaeequi	Glu-mgdl	-7.58205	1.69692	6.09e-05	0.000917	0.000787	Age&Sex	-3.10401
s__Bacteroides_clarus	TC-mgdl	2.02192	0.473052	0.000111	0.00125552	0.00140816	Age&Sex	2.85135
s__Lactococcus_lactis	TG-mgdl	1.77065	0.434296	0.000204	0.00243378	0.00253923	Age&Sex	2.5953
s__Ruminococcus_obeum_CAG_39	TC-mgdl	2.27259	0.562635	0.000229	0.0025072	0.00283413	Age&Sex	2.54758
s__Lactobacillus_ruminis	TG-mgdl	1.6391	0.415219	0.000303	0.00349361	0.00364054	Age&Sex	2.43883
s__Olsenella_scatoligenes	Glu-mgdl	1.85781	0.4756	0.000343	0.00468937	0.00410089	Age&Sex	2.38712
s__Bacteroides_plebeius	TC-mgdl	1.84587	0.486931	0.000485	0.00492737	0.00555359	Age&Sex	2.25543
s__Bifidobacterium_angulatum	TC-mgdl	1.30373	0.36316	0.000876	0.00854496	0.00968287	Age&Sex	2.014
s__Bacteroides_dorei	Glu-mgdl	-1.54114	0.431331	0.00092	0.0115054	0.0100726	Age&Sex	-1.99686
s__Peptostreptococcus_anaerobius	TG-mgdl	-2.50402	0.713275	0.00110198	0.011618	0.0119237	Age&Sex	-1.92359
s__Prevotella_sp_AM42_24	Glu-mgdl	-2.2227	0.633307	0.00110494	0.0135907	0.0119237	Age&Sex	-1.92359
s__Ruminococcus_sp_CAG_624	TC-mgdl	-3.70978	1.06126	0.00115056	0.0109378	0.012356	Age&Sex	-1.90812
s__Alistipes_inops	Glu-mgdl	-1.85787	0.535081	0.00123098	0.0148928	0.012969	Age&Sex	-1.88709
s__Enterococcus_saccharolyticus	TG-mgdl	2.18883	0.632796	0.00127834	0.0127488	0.0134045	Age&Sex	1.87275
s__Bacteroides_plebeius	TG-mgdl	1.73227	0.509116	0.00150209	0.0145861	0.015531	Age&Sex	1.8088
s__Actinomyces_turicensis	TC-mgdl	-2.76532	0.817198	0.00158372	0.0146744	0.016224	Age&Sex	-1.78984
s__Parvimonas_micra	TG-mgdl	-2.98124	0.901857	0.00197545	0.0189335	0.019961	Age&Sex	-1.69982
s__Alistipes_finegoldii	Glu-mgdl	-0.916325	0.27821	0.00204332	0.0231995	0.0205534	Age&Sex	-1.68712
s__Haemophilus_sp_HMSC71H05	TC-mgdl	-1.10987	0.337397	0.0020671	0.0186805	0.0206061	Age&Sex	-1.686
s__Ruminococcus_bromii	Glu-mgdl	0.81511	0.248683	0.00213661	0.0235346	0.0211097	Age&Sex	1.67552
s__Methanobrevibacter_smithii	TG-mgdl	-3.37041	1.0366	0.0022995	0.0216967	0.0226185	Age&Sex	-1.64554
s__Prevotella_sp_AM42_24	TG-mgdl	1.29372	0.398331	0.00232254	0.0216967	0.0227446	Age&Sex	1.64312
s__Streptococcus_sanguinis	TC-mgdl	1.69078	0.526771	0.00258233	0.0225031	0.0244792	Age&Sex	1.6112
s__Sutterella_parvirubra	Glu-mgdl	-1.74139	0.542669	0.00258777	0.0268982	0.0244792	Age&Sex	-1.6112
s__Clostridium_sp_CAG_964	TC-mgdl	-2.8064	0.899261	0.00329899	0.027757	0.0306847	Age&Sex	-1.51308
s__Enterococcus_saccharolyticus	Glu-mgdl	-3.15227	1.01317	0.00338586	0.0342296	0.0312314	Age&Sex	-1.50541
s__Bacteroides_sp_CAG_462	TC-mgdl	-1.78671	0.578005	0.00357677	0.0288016	0.0322248	Age&Sex	-1.49181
s__Prevotella_bivia	TC-mgdl	1.99508	0.647695	0.00368435	0.0289994	0.0327613	Age&Sex	1.48464
s__Prevotella_stercorea	Glu-mgdl	-2.53676	0.823324	0.00367592	0.036171	0.0327613	Age&Sex	-1.48464
s__Roseburia_sp_CAG_309	TC-mgdl	1.26099	0.412697	0.0039407	0.0306872	0.0347626	Age&Sex	1.45889
s__Agathobaculum_butyriciproducens	Glu-mgdl	0.666211	0.218306	0.0039811	0.0379133	0.0349802	Age&Sex	1.45618
s__Bacteroides_sp_CAG_462	Glu-mgdl	-1.97559	0.652766	0.00426199	0.0392115	0.0370094	Age&Sex	-1.43169
s__Bacteroides_intestinalis	TC-mgdl	-1.51834	0.501934	0.00427937	0.0329737	0.0370157	Age&Sex	-1.43161
s__Firmicutes_bacterium_CAG_94	TG-mgdl	2.00872	0.666496	0.0044096	0.0379465	0.037519	Age&Sex	1.42575
s__Ruminococcus_sp_CAG_403	TG-mgdl	-2.70171	0.900557	0.00457622	0.0387793	0.0386804	Age&Sex	-1.41251
s__Clostridium_sp_CAG_242	TG-mgdl	3.18994	1.06693	0.00470329	0.0387793	0.0393061	Age&Sex	1.40554
s__Lactococcus_lactis	TC-mgdl	1.2709	0.436266	0.00576907	0.0435356	0.0471494	Age&Sex	1.32652
s__Turicimonas_muris	TG-mgdl	1.15274	0.398784	0.00612199	0.048581	0.0496686	Age&Sex	1.30392
Prevotella sp AM42 24	Total Energy	-133.492	1.28269	2.58e-51	1.88e-48	NA	Age&Sex	-47.7257
Butyrivibrio sp CAG 318	Total Energy	20.3683	0.222222	4.61e-49	8.4e-47	NA	Age&Sex	46.0756
Clostridium bolteae CAG 59	Total Energy	-18.9312	0.219608	5.63e-48	8.2e-46	NA	Age&Sex	-45.0859
Porphyromonas endodontalis	Total Energy	17.8047	0.221887	1.05e-46	9.08e-45	NA	Age&Sex	44.0421
Streptococcus vestibularis	Total Energy	17.774	0.221882	1.12e-46	9.08e-45	NA	Age&Sex	44.0421
Acinetobacter johnsonii	Total Energy	-46.5192	0.606229	6.45e-46	3.92e-44	NA	Age&Sex	-43.4066
Dorea sp CAG 317	Total Energy	-42.9489	0.605227	1.56e-44	8.1e-43	NA	Age&Sex	-42.0913
Lactobacillus iners	Total Energy	-24.8834	0.372523	1.82e-43	7.81e-42	NA	Age&Sex	-41.1073
Mitsuokella multacida	Total Energy	-10.5324	0.16465	1.06e-42	4.28e-41	NA	Age&Sex	-40.3689
Alloprevotella tannerae	Total Energy	9.99145	0.15758	1.51e-42	5.51e-41	NA	Age&Sex	40.2588
Enterococcus mundtii	Total Energy	-248.616	3.97294	2.58e-42	8.95e-41	NA	Age&Sex	-40.0482
Citrobacter youngae	Total Energy	11.405	0.185215	4.96e-42	1.64e-40	NA	Age&Sex	39.7844
Klebsiella variicola	Total Energy	10.8343	0.183587	2.78e-41	8.81e-40	NA	Age&Sex	39.055
Citrobacter europaeus	Total Energy	10.4805	0.18256	8.5e-41	2.58e-39	NA	Age&Sex	38.5881
Citrobacter portucalensis	Total Energy	10.4308	0.182415	9.98e-41	2.91e-39	NA	Age&Sex	38.5362
Clostridium sp CAG 411	Total Energy	-9.05222	0.164653	4.9e-40	1.32e-38	NA	Age&Sex	-37.8785
Ruminococcaceae bacterium D5	Total Energy	-9.01375	0.164653	5.82e-40	1.52e-38	NA	Age&Sex	-37.8194
Victivallis vadensis	Total Energy	-8.44085	0.164653	8.28e-39	2.08e-37	NA	Age&Sex	-36.6818
Prevotella corporis	Total Energy	8.53702	0.187758	1.04e-36	2.45e-35	NA	Age&Sex	34.6105
Bacteroides coprophilus	Total Energy	11.8959	0.376684	2.13e-30	3.79e-29	NA	Age&Sex	28.4216
Megasphaera elsdenii	Total Energy	10.7853	0.37723	1.06e-28	1.71e-27	NA	Age&Sex	26.7665
Bacteroides eggerthii	Total Energy	5.57379	0.497769	4.79e-14	6.24e-13	NA	Age&Sex	12.2051
Bacteroides clarus	Total Energy	2.82562	0.48585	7.91e-07	9.01e-06	NA	Age&Sex	5.04543
Blastocystis sp subtype 1	Total Energy	2.48834	0.469173	4.2e-06	4.57e-05	NA	Age&Sex	4.33984
Peptostreptococcus anaerobius	Total Energy	-6.76126	1.38593	1.66e-05	0.000175016	NA	Age&Sex	-3.75692
Comamonas kerstersii	Total Energy	2.48367	0.55041	5.3e-05	0.000544041	NA	Age&Sex	3.26437
Clostridium paraputrificum	Total Energy	-3.55912	0.822152	9.4e-05	0.000939089	NA	Age&Sex	-3.02729
Ruminococcus sp CAG 488	Total Energy	-2.53857	0.604398	0.000140153	0.00134436	NA	Age&Sex	-2.87148
Clostridium perfringens	Total Energy	-5.14035	1.25956	0.000201976	0.00191222	NA	Age&Sex	-2.71846
Phascolarctobacterium sp CAG 266	Total Energy	2.21123	0.567271	0.000351722	0.00324564	NA	Age&Sex	2.4887
Ruminococcus sp CAG 403	Total Energy	2.24162	0.600089	0.000571142	0.00514028	NA	Age&Sex	2.28901
Clostridium bolteae	Total Energy	-2.23088	0.610096	0.000720544	0.00632863	NA	Age&Sex	-2.19869
Methanobrevibacter smithii	Total Energy	-2.0775	0.575667	0.000828573	0.00710623	NA	Age&Sex	-2.14836
Streptococcus lutetiensis	Total Energy	-4.1187	1.20984	0.0014943	0.0123789	NA	Age&Sex	-1.90732
Catabacter hongkongensis	Total Energy	-2.84288	0.859396	0.00196255	0.0153839	NA	Age&Sex	-1.81293
Streptococcus sanguinis	Total Energy	1.578	0.481361	0.00213364	0.016547	NA	Age&Sex	1.78128
Citrobacter freundii	Total Energy	1.54396	0.48437	0.0027456	0.0206345	NA	Age&Sex	1.68541
Enterococcus saccharolyticus	Total Energy	-3.17267	1.01731	0.00331798	0.0241881	NA	Age&Sex	-1.6164
Eubacterium sp OM08 24	Total Energy	1.3434	0.431893	0.00339309	0.0244907	NA	Age&Sex	1.611
Fusobacterium varium	Total Energy	-2.67725	0.865385	0.00355218	0.0253877	NA	Age&Sex	-1.59538
Clostridium sp CAG 242	Total Energy	-2.92485	0.975525	0.00459852	0.0325468	NA	Age&Sex	-1.48749
Clostridium sp CAG 413	Total Energy	1.44698	0.493004	0.0054436	0.0377941	NA	Age&Sex	1.42258
Eisenbergiella massiliensis	Total Energy	-2.05729	0.704147	0.00563984	0.0384623	NA	Age&Sex	-1.41497
Roseburia inulinivorans	Total Energy	0.498683	0.175214	0.0068802	0.0451862	NA	Age&Sex	1.34499
Bacteroides coprocola	Total Energy	1.11544	0.394331	0.00720098	0.0468707	NA	Age&Sex	1.3291
Tyzzerella nexilis	Total Energy	-1.63508	0.585966	0.00795362	0.0499844	NA	Age&Sex	-1.30117
Streptococcus macedonicus	Pattern1	-322.324	4.85362	1.49e-42	5.87e-41	NA	Age&Sex	-40.2315
Parascardovia denticolens	Pattern1	-314.693	4.85616	3.94e-42	1.28e-40	NA	Age&Sex	-39.8922
Bacteroidales bacterium KA00251	Pattern1	8.89377	0.140501	9.98e-42	3.04e-40	NA	Age&Sex	39.5174
Lactobacillus iners	Pattern1	-29.2697	0.468102	1.62e-41	4.64e-40	NA	Age&Sex	-39.3336
Parabacteroides sp CAG 409	Pattern1	-18.6351	0.317992	2.11e-40	5.54e-39	NA	Age&Sex	-38.2567
Acinetobacter johnsonii	Pattern1	28.8319	0.50305	5.09e-40	1.26e-38	NA	Age&Sex	37.8985
Alloprevotella tannerae	Pattern1	15.289	0.271768	1.06e-39	2.57e-38	NA	Age&Sex	37.5904
Clostridium sp CAG 964	Pattern1	14.3813	0.259787	2.01e-39	4.62e-38	NA	Age&Sex	37.3356
Ruminococcus sp CAG 624	Pattern1	-10.5588	0.192218	2.72e-39	6.12e-38	NA	Age&Sex	-37.2134
Actinomyces odontolyticus	Pattern1	-264.946	4.85208	3.45e-39	7.56e-38	NA	Age&Sex	-37.1213
Firmicutes bacterium CAG 170	Pattern1	70.0987	1.28534	3.62e-39	7.59e-38	NA	Age&Sex	37.1198
Dorea sp CAG 317	Pattern1	26.7866	0.495908	5.29e-39	1.04e-37	NA	Age&Sex	36.983
Propionibacterium acidifaciens	Pattern1	-261.062	4.8582	6.49e-39	1.18e-37	NA	Age&Sex	-36.929
Streptococcus mutans	Pattern1	-260.336	4.85901	7.29e-39	1.3e-37	NA	Age&Sex	-36.8867
Mogibacterium diversum	Pattern1	-254.872	4.8574	1.66e-38	2.75e-37	NA	Age&Sex	-36.5605
Prevotella sp CAG 891	Pattern1	11.7788	0.225686	2.05e-38	3.34e-37	NA	Age&Sex	36.4765
Lactobacillus delbrueckii	Pattern1	-246.257	4.84028	5.61e-38	8.2e-37	NA	Age&Sex	-36.0861
Ruminococcus sp CAG 330	Pattern1	60.6154	1.28554	1.12e-36	1.43e-35	NA	Age&Sex	34.8459
Parvimonas sp oral taxon 110	Pattern1	-12.4152	0.364141	3.51e-31	3.99e-30	NA	Age&Sex	-29.3989
Gemella morbillorum	Pattern1	-12.1531	0.36495	8.73e-31	9.69e-30	NA	Age&Sex	-29.0137
Firmicutes bacterium CAG 94	Pattern1	-14.5591	0.519963	6.78e-28	6.95e-27	NA	Age&Sex	-26.1578
Prevotella corporis	Pattern1	-387.597	13.9737	9.7e-28	9.74e-27	NA	Age&Sex	-26.0113
Bacteroides coprophilus	Pattern1	-3.8109	0.15446	8.15e-26	7.62e-25	NA	Age&Sex	-24.1181
Clostridium bolteae CAG 59	Pattern1	-31.5357	1.31172	2.16e-25	1.99e-24	NA	Age&Sex	-23.7001
Megasphaera elsdenii	Pattern1	-3.44387	0.154483	3.6e-24	3.21e-23	NA	Age&Sex	-22.494
Desulfovibrionaceae bacterium	Pattern1	8.02227	0.50291	6.15e-19	5.14e-18	NA	Age&Sex	17.2891
Enterococcus mundtii	Pattern1	3.17649	0.290492	1.38e-13	1.13e-12	NA	Age&Sex	11.9462
Alistipes inops	Pattern1	3.02455	0.391731	1.9e-09	1.42e-08	NA	Age&Sex	7.84758
Firmicutes bacterium CAG 145	Pattern1	3.00084	0.489688	3.12e-07	2.27e-06	NA	Age&Sex	5.64452
Clostridium perfringens	Pattern1	-4.27771	0.754234	1.37e-06	9.78e-06	NA	Age&Sex	-5.00957
Bacteroides pectinophilus	Pattern1	1.91461	0.345736	2.11e-06	1.48e-05	NA	Age&Sex	4.82842
Bacteroides sp CAG 144	Pattern1	2.1167	0.411005	7.33e-06	5.05e-05	NA	Age&Sex	4.29658
Methanobrevibacter smithii	Pattern1	-2.76968	0.56476	1.61e-05	0.000108296	NA	Age&Sex	-3.96539
Streptococcus lutetiensis	Pattern1	-4.44448	0.982125	5.3e-05	0.000354707	NA	Age&Sex	-3.45013
Ruminococcus sp CAG 488	Pattern1	-1.97006	0.49733	0.000298757	0.00189942	NA	Age&Sex	-2.72138
Actinomyces turicensis	Pattern1	2.23701	0.612871	0.000750422	0.00451209	NA	Age&Sex	2.34562
Prevotella buccalis	Pattern1	0.963377	0.270493	0.000969935	0.00575861	NA	Age&Sex	2.23968
Bacteroides eggerthii	Pattern1	2.36948	0.69733	0.00154813	0.00902119	NA	Age&Sex	2.04474
Bacteroides faecis CAG 32	Pattern1	-1.61721	0.550721	0.00548099	0.029398	NA	Age&Sex	-1.53168
Roseburia hominis	Pattern1	-0.645618	0.233452	0.00855746	0.0422945	NA	Age&Sex	-1.37372
Ruminococcus sp CAG 624	Pattern2	15.6688	0.170657	3.83e-48	1.2e-45	NA	Age&Sex	44.9193
Enterococcus mundtii	Pattern2	-16.7544	0.199064	1.22e-46	2.3e-44	NA	Age&Sex	-43.6378
Firmicutes bacterium CAG 170	Pattern2	134.058	1.77437	8.92e-45	7.02e-43	NA	Age&Sex	42.154
Desulfovibrionaceae bacterium	Pattern2	-57.0485	0.759588	1.13e-44	8.2e-43	NA	Age&Sex	-42.0861
Acinetobacter johnsonii	Pattern2	-39.2375	0.549789	8.57e-44	4.76e-42	NA	Age&Sex	-41.3226
Clostridium bolteae CAG 59	Pattern2	-85.758	1.24601	3.61e-43	1.71e-41	NA	Age&Sex	-40.7681
Prevotella sp CAG 891	Pattern2	11.7631	0.173901	7.19e-43	3.23e-41	NA	Age&Sex	40.4903
Streptococcus macedonicus	Pattern2	227.582	3.37118	7.78e-43	3.34e-41	NA	Age&Sex	40.4764
Dorea sp CAG 317	Pattern2	-36.3646	0.546771	1.41e-42	5.77e-41	NA	Age&Sex	-40.2386
Parascardovia denticolens	Pattern2	222.16	3.37233	2.05e-42	7.75e-41	NA	Age&Sex	40.1108
Ruminococcus sp CAG 330	Pattern2	115.435	1.77464	3.39e-42	1.14e-40	NA	Age&Sex	39.9416
Actinomyces odontolyticus	Pattern2	186.838	3.37136	1.92e-39	4.53e-38	NA	Age&Sex	37.3438
Propionibacterium acidifaciens	Pattern2	184.071	3.37341	3.54e-39	7.59e-38	NA	Age&Sex	37.1198
Citrobacter youngae	Pattern2	10.8303	0.198919	3.87e-39	7.93e-38	NA	Age&Sex	37.1005
Streptococcus mutans	Pattern2	183.555	3.37371	3.97e-39	7.98e-38	NA	Age&Sex	37.0978
Mogibacterium diversum	Pattern2	179.678	3.37369	9.23e-39	1.61e-37	NA	Age&Sex	36.7923
Klebsiella variicola	Pattern2	10.2338	0.198113	3.08e-38	4.76e-37	NA	Age&Sex	36.3222
Lactobacillus delbrueckii	Pattern2	173.585	3.36883	3.4e-38	5.11e-37	NA	Age&Sex	36.2915
Citrobacter europaeus	Pattern2	9.86382	0.197512	1.17e-37	1.62e-36	NA	Age&Sex	35.7911
Citrobacter portucalensis	Pattern2	9.81189	0.197428	1.41e-37	1.9e-36	NA	Age&Sex	35.7207
Alloprevotella tannerae	Pattern2	-7.06309	0.145422	3.49e-37	4.63e-36	NA	Age&Sex	-35.334
Lactobacillus iners	Pattern2	16.7889	0.4983	5.55e-31	6.24e-30	NA	Age&Sex	29.2048
Mitsuokella multacida	Pattern2	-10.9623	0.357469	2.09e-29	2.29e-28	NA	Age&Sex	-27.6399
Clostridium sp CAG 964	Pattern2	8.72575	0.296725	1.04e-28	1.13e-27	NA	Age&Sex	26.9465
Firmicutes bacterium CAG 94	Pattern2	8.16776	0.279992	1.42e-28	1.52e-27	NA	Age&Sex	26.8179
Clostridium sp CAG 411	Pattern2	-9.58086	0.358338	3.92e-27	3.89e-26	NA	Age&Sex	-25.4095
Ruminococcaceae bacterium D5	Pattern2	-9.54498	0.358383	4.54e-27	4.47e-26	NA	Age&Sex	-25.3502
Prevotella corporis	Pattern2	235.146	9.18412	2.02e-26	1.93e-25	NA	Age&Sex	24.7155
Victivallis vadensis	Pattern2	-9.00986	0.358348	4.01e-26	3.78e-25	NA	Age&Sex	-24.4224
Parvimonas sp oral taxon 110	Pattern2	-11.2921	0.493208	1.34e-24	1.21e-23	NA	Age&Sex	-22.9159
Gemella morbillorum	Pattern2	-11.0345	0.48876	2.25e-24	2.02e-23	NA	Age&Sex	-22.6937
Parabacteroides sp CAG 409	Pattern2	-6.89207	0.35412	5.25e-22	4.55e-21	NA	Age&Sex	-20.3423
Bacteroidales bacterium KA00251	Pattern2	-3.11479	0.303036	8.69e-13	6.95e-12	NA	Age&Sex	-11.1579
Bacteroides coprophilus	Pattern2	-4.36984	0.457839	7.28e-12	5.73e-11	NA	Age&Sex	-10.2421
Megasphaera elsdenii	Pattern2	-4.00168	0.457509	7.92e-11	6.18e-10	NA	Age&Sex	-9.20918
Firmicutes bacterium CAG 145	Pattern2	-4.36477	0.590515	5.38e-09	4e-08	NA	Age&Sex	-7.39833
Alistipes inops	Pattern2	-3.08405	0.478103	1.1e-07	8.05e-07	NA	Age&Sex	-6.09429
Methanobrevibacter smithii	Pattern2	2.26351	0.453775	1.23e-05	8.35e-05	NA	Age&Sex	4.07833
Clostridium perfringens	Pattern2	1.88598	0.426987	7.42e-05	0.000490148	NA	Age&Sex	3.30967
Prevotella sp AM42 24	Pattern2	-2.19426	0.505358	9.36e-05	0.000609644	NA	Age&Sex	-3.21492
Bacteroides sp CAG 462	Pattern2	-5.51486	1.28832	0.000113126	0.000731445	NA	Age&Sex	-3.13582
Bacteroides sp CAG 144	Pattern2	-1.9709	0.517094	0.000466999	0.00290031	NA	Age&Sex	-2.53756
Paraprevotella clara	Pattern2	1.27071	0.342533	0.000630249	0.00385623	NA	Age&Sex	2.41384
Streptococcus lutetiensis	Pattern2	1.67095	0.450612	0.000633174	0.00385623	NA	Age&Sex	2.41384
Lactobacillus ruminis	Pattern2	-1.78876	0.57069	0.00322103	0.017992	NA	Age&Sex	-1.74492
Slackia isoflavoniconvertens	Pattern2	0.878082	0.28523	0.00374899	0.0205758	NA	Age&Sex	1.68664
Ruminococcus bromii	Pattern2	-0.889059	0.307416	0.0061626	0.0317896	NA	Age&Sex	-1.49772
Bacteroides clarus	Pattern2	1.48419	0.516095	0.00643036	0.0329905	NA	Age&Sex	1.48161
Collinsella intestinalis	Pattern2	-1.50494	0.528615	0.00693338	0.0350006	NA	Age&Sex	-1.45592
Monoglobus pectinilyticus	Pattern2	-1.21093	0.43773	0.00853887	0.0422945	NA	Age&Sex	-1.37372
Bacteroides massiliensis	Pattern2	0.58533	0.214246	0.00932255	0.0451307	NA	Age&Sex	1.34553
Haemophilus parainfluenzae	Pattern2	0.664285	0.24385	0.00951192	0.0456906	NA	Age&Sex	1.34017
Acinetobacter johnsonii	MUFA %	33.1014	0.388514	9.08e-48	1.63e-45	1.41e-45	Age&Sex	44.8515
Eubacterium sp CAG 274	MUFA %	-44.3986	0.554713	1.16e-46	1.19e-44	1.12e-44	Age&Sex	-43.9506
Dorea sp CAG 317	MUFA %	30.6851	0.387426	1.78e-46	1.6e-44	1.6e-44	Age&Sex	43.7951
Firmicutes bacterium CAG 94	MUFA %	-12.4228	0.175364	1.67e-44	8.12e-43	9.06e-43	Age&Sex	-42.0431
Clostridium sp CAG 964	MUFA %	-45.9301	0.64856	1.69e-44	8.12e-43	9.09e-43	Age&Sex	-42.0412
Bacteroides coprophilus	MUFA %	-13.6235	0.220002	3.95e-42	1.67e-40	1.54e-40	Age&Sex	-39.8127
Citrobacter youngae	MUFA %	-6.94833	0.115693	1.37e-41	5.46e-40	5e-40	Age&Sex	-39.3008
Prevotella corporis	MUFA %	-13.7215	0.236331	5.38e-41	2.04e-39	1.9e-39	Age&Sex	-38.7217
Klebsiella variicola	MUFA %	-6.54091	0.115693	1.58e-40	5.69e-39	5.27e-39	Age&Sex	-38.2784
Lactobacillus iners	MUFA %	-11.5149	0.206498	2.76e-40	9.46e-39	8.89e-39	Age&Sex	-38.051
Megasphaera elsdenii	MUFA %	-12.2163	0.220141	3.36e-40	1.1e-38	1.08e-38	Age&Sex	-37.9678
Citrobacter europaeus	MUFA %	-6.28831	0.115693	7.78e-40	2.43e-38	2.44e-38	Age&Sex	-37.6135
Citrobacter portucalensis	MUFA %	-6.25282	0.115693	9.78e-40	2.93e-38	3.03e-38	Age&Sex	-37.5181
Mitsuokella multacida	MUFA %	10.0166	0.379823	2.46e-27	4.42e-26	4.37e-26	Age&Sex	25.3598
Clostridium sp CAG 411	MUFA %	8.95134	0.384022	2.84e-25	4.76e-24	4.75e-24	Age&Sex	23.3234
Ruminococcaceae bacterium D5	MUFA %	8.9237	0.384089	3.22e-25	5.27e-24	5.35e-24	Age&Sex	23.2714
Victivallis vadensis	MUFA %	8.5128	0.384687	2.05e-24	3.28e-23	3.4e-23	Age&Sex	22.468
Ruminococcus obeum CAG 39	MUFA %	-5.27613	0.668277	9.26e-10	1.33e-08	1.34e-08	Age&Sex	-7.87229
Sellimonas intestinalis	MUFA %	4.35082	0.657862	5.8e-08	8.04e-07	8.22e-07	Age&Sex	6.08516
Methanobrevibacter smithii	MUFA %	-2.72086	0.437361	2.1e-07	2.85e-06	2.91e-06	Age&Sex	-5.53648
Erysipelothrix larvae	MUFA %	2.32833	0.414927	1.54e-06	2.06e-05	2.1e-05	Age&Sex	4.67789
Bacteroides salyersiae	MUFA %	-2.80504	0.511954	2.38e-06	3.11e-05	3.21e-05	Age&Sex	-4.49393
Enterococcus saccharolyticus	MUFA %	2.60889	0.576666	5.11e-05	0.000621	0.000639	Age&Sex	3.19448
Clostridium spiroforme	MUFA %	2.37264	0.524945	5.18e-05	0.000621	0.000645	Age&Sex	3.19024
Blastocystis sp subtype 1	MUFA %	-2.57143	0.595157	9.65e-05	0.00113947	0.00116633	Age&Sex	-2.93318
Eubacterium ventriosum	MUFA %	-1.06234	0.253607	0.000145	0.00165807	0.00172469	Age&Sex	-2.76329
Clostridium paraputrificum	MUFA %	2.53802	0.62952	0.000235	0.00256133	0.00272788	Age&Sex	2.56417
Clostridium sp CAG 253	MUFA %	-1.8099	0.482687	0.000548	0.0056445	0.00598786	Age&Sex	-2.22273
Alistipes inops	MUFA %	1.63688	0.436621	0.000549	0.0056445	0.00598978	Age&Sex	2.22259
Firmicutes bacterium CAG 145	MUFA %	2.50208	0.678912	0.000662	0.00662031	0.00715573	Age&Sex	2.14535
Clostridium sp CAG 167	MUFA %	-0.988802	0.272925	0.000795	0.00773619	0.00848413	Age&Sex	-2.07139
Rothia mucilaginosa	MUFA %	-1.51141	0.47795	0.00294384	0.0243628	0.0265223	Age&Sex	-1.57639
Porphyromonas asaccharolytica	MUFA %	1.18239	0.376626	0.00313465	0.0256471	0.0277254	Age&Sex	1.55712
Parabacteroides sp CAG 409	MUFA %	-3.65467	1.17835	0.00347744	0.0281321	0.0303547	Age&Sex	-1.51777
Clostridium innocuum	MUFA %	1.65553	0.549138	0.00439847	0.0344228	0.0369438	Age&Sex	1.43246
Klebsiella oxytoca	MUFA %	-5.93773	1.97869	0.00456654	0.0353539	0.0380679	Age&Sex	-1.41944
Bacteroides eggerthii	MUFA %	-1.9239	0.655483	0.00544275	0.0408206	0.0438908	Age&Sex	-1.35763
Ruminococcus sp CAG 579	PUFA %	75.1532	0.693325	4.89e-52	1.37e-49	4.93e-49	Age&Sex	48.307
Comamonas kerstersii	PUFA %	51.4563	0.476398	5.65e-52	1.37e-49	4.93e-49	Age&Sex	48.307
Firmicutes bacterium CAG 94	PUFA %	-21.5714	0.261158	3.21e-47	3.9e-45	3.96e-45	Age&Sex	-44.4022
Eubacterium sp CAG 274	PUFA %	-17.5736	0.236858	2.54e-45	2.32e-43	1.66e-43	Age&Sex	-42.7794
Bacteroides coprophilus	PUFA %	-15.365	0.220052	3.01e-44	2.43e-42	1.48e-42	Age&Sex	-41.8284
Clostridium sp CAG 964	PUFA %	27.9923	0.41907	1.82e-43	1.33e-41	8.16e-42	Age&Sex	41.0885
Megasphaera elsdenii	PUFA %	-13.7071	0.220061	3.11e-42	2.06e-40	1.23e-40	Age&Sex	-39.9108
Prevotella corporis	PUFA %	-77.8825	1.35839	8.96e-41	5.44e-39	3.06e-39	Age&Sex	-38.5138
Ruminococcus obeum CAG 39	PUFA %	-72.5403	1.34163	9.62e-40	5.01e-38	3e-38	Age&Sex	-37.5234
Citrobacter youngae	PUFA %	-10.8971	0.337324	8.71e-31	2.12e-29	1.74e-29	Age&Sex	-28.7596
Mitsuokella multacida	PUFA %	7.49675	0.236118	1.73e-30	4.06e-29	3.43e-29	Age&Sex	28.4642
Klebsiella variicola	PUFA %	-10.3669	0.33646	5.62e-30	1.28e-28	1.1e-28	Age&Sex	-27.9575
Clostridium sp CAG 411	PUFA %	6.61243	0.220586	1.66e-29	3.55e-28	3.17e-28	Age&Sex	27.4986
Ruminococcaceae bacterium D5	PUFA %	6.58961	0.220143	1.75e-29	3.55e-28	3.34e-28	Age&Sex	27.4764
Citrobacter europaeus	PUFA %	-10.0388	0.335839	1.85e-29	3.65e-28	3.52e-28	Age&Sex	-27.454
Citrobacter portucalensis	PUFA %	-9.99271	0.335746	2.19e-29	4.21e-28	4.15e-28	Age&Sex	-27.3815
Victivallis vadensis	PUFA %	6.2497	0.213305	4.06e-29	7.58e-28	7.6e-28	Age&Sex	27.1193
Clostridium sp CAG 413	PUFA %	11.6491	1.11928	4.48e-13	6.28e-12	6.67e-12	Age&Sex	11.1757
Methanobrevibacter smithii	PUFA %	3.44648	0.553618	2.07e-07	2.74e-06	2.87e-06	Age&Sex	5.54169
Lactococcus lactis	PUFA %	-2.59614	0.57558	5.33e-05	0.000637	0.000663	Age&Sex	-3.17831
Eubacterium sp CAG 180	PUFA %	-1.36961	0.335944	0.000205	0.00229424	0.00239758	Age&Sex	-2.62023
Prevotella sp AM42 24	PUFA %	-1.90974	0.484596	0.000309	0.00341444	0.00348827	Age&Sex	-2.45739
Streptococcus lutetiensis	PUFA %	3.21594	0.890316	0.000821	0.00879846	0.00872933	Age&Sex	2.05902
Desulfovibrionaceae bacterium	PUFA %	2.06383	0.614163	0.00169289	0.0168558	0.0166764	Age&Sex	1.7779
Collinsella intestinalis	PUFA %	1.6734	0.501351	0.00180461	0.0175408	0.0174927	Age&Sex	1.75714
Prevotella sp CAG 891	PUFA %	-1.01708	0.30684	0.00192598	0.0184742	0.0185077	Age&Sex	-1.73265
Dielma fastidiosa	PUFA %	-1.33165	0.407377	0.00219038	0.0205354	0.0205106	Age&Sex	-1.68802
Bacteroides eggerthii	PUFA %	2.29901	0.703632	0.00219949	0.0205354	0.0205152	Age&Sex	1.68792
Clostridium sp CAG 242	PUFA %	2.05332	0.63542	0.00243106	0.022153	0.0222702	Age&Sex	1.65228
Bacteroides finegoldii	PUFA %	-1.00678	0.319298	0.00301928	0.0268421	0.0268833	Age&Sex	-1.57052
Ruminococcus sp CAG 403	PUFA %	1.77943	0.56944	0.0032623	0.0283121	0.0286823	Age&Sex	1.54239
Bacteroides sp CAG 462	PUFA %	-1.68766	0.558844	0.00433821	0.0363512	0.0365297	Age&Sex	-1.43735
Firmicutes bacterium CAG 95	PUFA %	1.16128	0.391202	0.0049795	0.0407871	0.0407964	Age&Sex	1.38938
Paraprevotella xylaniphila	PUFA %	-0.786402	0.271243	0.00598436	0.0480968	0.0475682	Age&Sex	-1.32268
Lactobacillus ruminis	PUFA %	-1.26487	0.437083	0.00606983	0.0480968	0.0479618	Age&Sex	-1.3191
Alistipes onderdonkii	PUFA %	1.67309	0.581343	0.00632936	0.049614	0.0496011	Age&Sex	1.30451
Ruminococcus sp CAG 579	Sat FA %	-87.1328	0.811008	7.03e-52	1.85e-49	5.05e-49	Age&Sex	-48.2968
Comamonas kerstersii	Sat FA %	-57.7329	0.545187	1.27e-51	2.32e-49	6.51e-49	Age&Sex	-48.1867
Bacteroides coprophilus	Sat FA %	14.4376	0.159649	7.98e-49	9.74e-47	1.61e-46	Age&Sex	45.7924
Megasphaera elsdenii	Sat FA %	12.9369	0.159757	7.2e-47	4.79e-45	7.51e-45	Age&Sex	44.1245
Firmicutes bacterium CAG 94	Sat FA %	6.754	0.094466	1.15e-44	5.6e-43	6.54e-43	Age&Sex	42.1843
Parvimonas sp oral taxon 110	Sat FA %	13.2312	0.189529	3.03e-44	1.39e-42	1.49e-42	Age&Sex	41.8282
Gemella morbillorum	Sat FA %	12.8867	0.189351	8.52e-44	3.67e-42	3.95e-42	Age&Sex	41.4039
Eubacterium sp CAG 274	Sat FA %	12.1598	0.197299	4.78e-42	1.95e-40	1.84e-40	Age&Sex	39.7342
Mitsuokella multacida	Sat FA %	-9.76141	0.258624	1.81e-33	4.73e-32	3.92e-32	Age&Sex	-31.4068
Clostridium sp CAG 411	Sat FA %	-8.57523	0.245255	3.8e-32	9.58e-31	7.91e-31	Age&Sex	-30.1017
Ruminococcaceae bacterium D5	Sat FA %	-8.5446	0.244902	4.13e-32	1.01e-30	8.56e-31	Age&Sex	-30.0676
Victivallis vadensis	Sat FA %	-8.08969	0.239509	1.5e-31	3.53e-30	3.06e-30	Age&Sex	-29.5143
Citrobacter youngae	Sat FA %	7.33953	0.222009	3.5e-31	8e-30	7.06e-30	Age&Sex	29.151
Klebsiella variicola	Sat FA %	6.96966	0.222126	2.75e-30	6.1e-29	5.45e-29	Age&Sex	28.2632
Citrobacter europaeus	Sat FA %	6.73928	0.221973	1e-29	2.04e-28	1.95e-28	Age&Sex	27.7108
Citrobacter portucalensis	Sat FA %	6.70711	0.222002	1.22e-29	2.35e-28	2.35e-28	Age&Sex	27.6295
Bacteroides plebeius	Sat FA %	2.35226	0.479112	1.5e-05	0.000211	0.000195	Age&Sex	3.71015
Ruminococcus obeum CAG 39	Sat FA %	3.16571	0.676436	3.12e-05	0.000408	0.000396	Age&Sex	3.40196
Methanobrevibacter smithii	Sat FA %	-3.01274	0.742776	0.000218	0.00279949	0.00254605	Age&Sex	-2.59413
Klebsiella oxytoca	Sat FA %	1.6209	0.466617	0.00122538	0.0137996	0.0124955	Age&Sex	1.90325
Dielma fastidiosa	Sat FA %	1.01253	0.309061	0.00214598	0.0221248	0.0201288	Age&Sex	1.69618
Enterobacter cloacae complex	Sat FA %	1.59738	0.493632	0.00240067	0.0240725	0.0220221	Age&Sex	1.65714
Slackia isoflavoniconvertens	Sat FA %	-1.30374	0.410625	0.00284227	0.0281154	0.0257542	Age&Sex	-1.58915
Bacteroides eggerthii	Sat FA %	-3.07265	1.02238	0.00451101	0.0412757	0.0376991	Age&Sex	-1.42367
Bacteroides salyersiae	Sat FA %	1.18499	0.399741	0.00503425	0.0438699	0.0411054	Age&Sex	1.3861
Firmicutes bacterium CAG 170	Trans FA %	-75.3196	0.857156	2.58e-48	9.43e-46	4.65e-46	Age&Sex	-45.333
Acinetobacter johnsonii	Trans FA %	9.77761	0.113895	6.67e-48	1.56e-45	1.11e-45	Age&Sex	44.9542
Dorea sp CAG 317	Trans FA %	9.16363	0.113787	9.02e-47	1.1e-44	8.98e-45	Age&Sex	44.0469
Ruminococcus sp CAG 330	Trans FA %	-66.6832	0.851374	2.8e-46	2.56e-44	2.39e-44	Age&Sex	-43.6207
Citrobacter youngae	Trans FA %	9.35972	0.12095	4.58e-46	3.72e-44	3.55e-44	Age&Sex	43.4498
Firmicutes bacterium CAG 94	Trans FA %	-80.4391	1.05982	1.01e-45	7.38e-44	7.47e-44	Age&Sex	-43.1265
Klebsiella variicola	Trans FA %	8.85361	0.121031	4.52e-45	2.55e-43	2.77e-43	Age&Sex	42.5579
Citrobacter europaeus	Trans FA %	8.53986	0.121079	2e-44	9.13e-43	1.04e-42	Age&Sex	41.9831
Citrobacter portucalensis	Trans FA %	8.49583	0.121087	2.47e-44	1.06e-42	1.25e-42	Age&Sex	41.9042
Bacteroides coprophilus	Trans FA %	265.659	3.85424	5.09e-44	1.91e-42	2.41e-42	Age&Sex	41.6187
Clostridium bolteae CAG 59	Trans FA %	-90.6472	1.33603	9.66e-44	3.21e-42	4.41e-42	Age&Sex	-41.3555
Bacteroides coagulans	Trans FA %	-343.82	5.78988	2.16e-41	6.08e-40	7.78e-40	Age&Sex	-39.1088
Eubacterium brachy	Trans FA %	-341.978	5.78984	2.68e-41	7.28e-40	9.62e-40	Age&Sex	-39.0167
Megasphaera elsdenii	Trans FA %	218.817	3.8583	1.39e-40	3.29e-39	4.67e-39	Age&Sex	38.331
Mitsuokella multacida	Trans FA %	-10.8016	0.241376	1.98e-36	4.14e-35	5.15e-35	Age&Sex	-34.288
Clostridium sp CAG 964	Trans FA %	-14.5427	0.339558	1.15e-35	2.22e-34	2.85e-34	Age&Sex	-33.5456
Clostridium sp CAG 411	Trans FA %	-9.42571	0.243055	6.14e-34	1.07e-32	1.37e-32	Age&Sex	-31.862
Ruminococcaceae bacterium D5	Trans FA %	-9.39001	0.243109	7.21e-34	1.23e-32	1.59e-32	Age&Sex	-31.7982
Victivallis vadensis	Trans FA %	-8.85827	0.243881	8.35e-33	1.36e-31	1.76e-31	Age&Sex	-30.7552
Erysipelothrix larvae	Trans FA %	6.36098	0.615082	5.42e-13	7.09e-12	8.06e-12	Age&Sex	11.0939
Alloprevotella tannerae	Trans FA %	1989.75	213.76	1.15e-11	1.45e-10	1.69e-10	Age&Sex	9.7716
Bacteroides plebeius	Trans FA %	-7.50969	0.859683	6.64e-11	8.1e-10	9.68e-10	Age&Sex	-9.01395
Comamonas kerstersii	Trans FA %	-10.5102	2.43228	9.64e-05	0.0010854	0.00116633	Age&Sex	-2.93318
Fusobacterium varium	Trans FA %	-3.35277	0.886458	0.000497	0.00535246	0.00549003	Age&Sex	-2.26043
Bacteroides dorei	Trans FA %	0.869858	0.234552	0.000618	0.00646622	0.0067163	Age&Sex	2.17287
Peptostreptococcus anaerobius	Trans FA %	-4.72679	1.27638	0.000628	0.00647577	0.00681121	Age&Sex	-2.16678
Turicimonas muris	Trans FA %	1.15987	0.319363	0.000775	0.00776927	0.00829402	Age&Sex	2.08124
Prevotella corporis	Trans FA %	-4.07629	1.15498	0.00104399	0.010327	0.0108957	Age&Sex	-1.96275
Prevotella copri	Trans FA %	-1.20761	0.34273	0.00106167	0.0103619	0.011063	Age&Sex	-1.95613
Ruminococcus obeum CAG 39	Trans FA %	-2.39214	0.705948	0.00156293	0.0144818	0.0155803	Age&Sex	-1.80743
Eubacterium siraeum	Trans FA %	0.909395	0.271539	0.00174816	0.0157982	0.0170945	Age&Sex	1.76714
Bacteroides sp CAG 462	Trans FA %	1.15785	0.356102	0.00229919	0.0196051	0.0211786	Age&Sex	1.6741
Roseburia sp CAG 309	Trans FA %	-2.08416	0.65933	0.00295405	0.0242962	0.0265223	Age&Sex	-1.57639
Gemella morbillorum	Trans FA %	2.6607	0.845019	0.00305602	0.0245826	0.0271019	Age&Sex	1.567
Parvimonas sp oral taxon 110	Trans FA %	2.6607	0.84502	0.00305603	0.0245826	0.0271019	Age&Sex	1.567
Bacteroides cellulosilyticus	Trans FA %	0.696666	0.235817	0.00517218	0.0394379	0.042065	Age&Sex	1.37608
Parabacteroides sp CAG 409	Sugar %	18.4644	0.172721	8.62e-52	3.37e-49	5.16e-49	Age&Sex	48.2874
Mitsuokella multacida	Sugar %	-51.5003	0.611016	1.41e-47	1.65e-45	2.02e-45	Age&Sex	-44.6941
Clostridium sp CAG 964	Sugar %	-40.8623	0.486255	1.59e-47	1.65e-45	2.14e-45	Age&Sex	-44.6705
Eubacterium sp CAG 274	Sugar %	14.4739	0.172241	1.59e-47	1.65e-45	2.14e-45	Age&Sex	44.6705
Clostridium bolteae CAG 59	Sugar %	66.6982	0.887753	1.53e-45	8.52e-44	1.06e-43	Age&Sex	42.9749
Citrobacter youngae	Sugar %	44.6255	0.61435	6.02e-45	2.73e-43	3.52e-43	Age&Sex	42.453
Firmicutes bacterium CAG 94	Sugar %	9.70002	0.134186	7.33e-45	3.13e-43	4.22e-43	Age&Sex	42.375
Clostridium sp CAG 411	Sugar %	-43.4434	0.611294	1.47e-44	5.91e-43	8.15e-43	Age&Sex	-42.0891
Ruminococcaceae bacterium D5	Sugar %	-43.2338	0.611283	1.78e-44	6.47e-43	9.51e-43	Age&Sex	-42.0217
Klebsiella variicola	Sugar %	41.6541	0.613741	9.54e-44	3.01e-42	4.39e-42	Age&Sex	41.358
Victivallis vadensis	Sugar %	-40.1123	0.611238	3.74e-43	1.09e-41	1.6e-41	Age&Sex	-40.7962
Citrobacter europaeus	Sugar %	39.7931	0.613223	5.9e-43	1.65e-41	2.46e-41	Age&Sex	40.6091
Citrobacter portucalensis	Sugar %	39.5317	0.612905	7.55e-43	2.03e-41	3.11e-41	Age&Sex	40.5074
Alloprevotella tannerae	Sugar %	-116.664	2.01318	5.81e-41	1.45e-39	2.04e-39	Age&Sex	-38.6905
Prevotella corporis	Sugar %	-11.2693	0.217337	5.23e-39	1.15e-37	1.53e-37	Age&Sex	-36.8158
Bacteroides coprophilus	Sugar %	8.02138	0.155897	7.14e-39	1.52e-37	2.06e-37	Age&Sex	36.6861
Bacteroidales bacterium KA00251	Sugar %	-14.9286	0.302827	4.01e-38	7.88e-37	1.12e-36	Age&Sex	-35.9507
Megasphaera elsdenii	Sugar %	7.21496	0.155932	5.16e-37	9.37e-36	1.38e-35	Age&Sex	34.8611
Parvimonas sp oral taxon 110	Sugar %	459.694	10.7132	1.07e-35	1.8e-34	2.65e-34	Age&Sex	33.5769
Gemella morbillorum	Sugar %	429.043	10.7233	1.76e-34	2.78e-33	4.08e-33	Age&Sex	32.3894
Bacteroides pectinophilus	Sugar %	-3.19441	0.364454	6.06e-11	7.45e-10	8.86e-10	Age&Sex	-9.05258
Actinomyces turicensis	Sugar %	-3.74201	0.574302	7.99e-08	9.36e-07	1.12e-06	Age&Sex	-5.94906
Comamonas kerstersii	Sugar %	-3.26038	0.528461	2.48e-07	2.86e-06	3.43e-06	Age&Sex	-5.46409
Lactococcus lactis	Sugar %	1.3244	0.300152	7.25e-05	0.000731	0.000895	Age&Sex	3.048
Bacteroides eggerthii	Sugar %	-3.35565	0.822267	0.000202	0.00198212	0.00237213	Age&Sex	-2.62486
Prevotella sp AM42 24	Sugar %	1.5179	0.399318	0.00047	0.0044884	0.0052138	Age&Sex	2.28285
Prevotella sp CAG 891	Sugar %	-4.1739	1.14163	0.000722	0.00663156	0.00774953	Age&Sex	-2.11072
Clostridium sp CAG 413	Sugar %	-1.9742	0.553128	0.00093	0.00844097	0.00981499	Age&Sex	-2.00811
Enterobacter cloacae complex	Sugar %	1.82723	0.525793	0.0012202	0.0106731	0.0124808	Age&Sex	1.90376
Bifidobacterium longum	Sugar %	0.923816	0.272063	0.00153197	0.0130848	0.0153378	Age&Sex	1.81424
Prevotella buccalis	Sugar %	-1.26543	0.376245	0.00167896	0.0138515	0.0165636	Age&Sex	-1.78084
Enterococcus saccharolyticus	Sugar %	1.77494	0.530901	0.00177696	0.0144952	0.0173268	Age&Sex	1.76128
Roseburia sp CAG 309	Sugar %	1.27414	0.383531	0.00188601	0.0148831	0.0181512	Age&Sex	1.74109
Bifidobacterium adolescentis	Sugar %	0.895406	0.270618	0.00195844	0.0152885	0.0187905	Age&Sex	1.72606
Clostridium paraputrificum	Sugar %	1.5565	0.498137	0.00326434	0.0239385	0.0286823	Age&Sex	1.54239
Clostridium sp CAG 242	Sugar %	1.24131	0.397763	0.00329957	0.0239549	0.0288778	Age&Sex	1.53944
Roseburia intestinalis	Sugar %	0.666907	0.221121	0.00438387	0.0312028	0.0368676	Age&Sex	1.43335
Paraprevotella xylaniphila	Sugar %	0.764892	0.255252	0.00461852	0.0325538	0.0384051	Age&Sex	1.41561
Firmicutes bacterium CAG 145	Sugar %	-1.79288	0.599251	0.00467764	0.0326535	0.0387518	Age&Sex	-1.41171
Parabacteroides sp CAG 409	Carbs %	69.3503	0.657802	1.52e-51	1.1e-48	7.24e-49	Age&Sex	48.1402
Clostridium sp CAG 964	Carbs %	17.3567	0.206874	1.7e-47	3.04e-45	2.22e-45	Age&Sex	44.6533
Enterococcus mundtii	Carbs %	-15.8873	0.195519	6.26e-47	5.66e-45	6.96e-45	Age&Sex	-44.1572
Desulfovibrionaceae bacterium	Carbs %	-22.2107	0.283987	2.97e-46	2.15e-44	2.49e-44	Age&Sex	-43.6043
Citrobacter youngae	Carbs %	-11.3448	0.187049	9.17e-42	5.1e-40	3.43e-40	Age&Sex	-39.4642
Prevotella corporis	Carbs %	-16.5216	0.279965	2.78e-41	1.34e-39	9.92e-40	Age&Sex	-39.0034
Klebsiella variicola	Carbs %	-10.7079	0.186356	8.2e-41	3.71e-39	2.86e-39	Age&Sex	-38.5432
Citrobacter europaeus	Carbs %	-10.3128	0.185934	3.43e-40	1.38e-38	1.09e-38	Age&Sex	-37.9611
Citrobacter portucalensis	Carbs %	-10.2573	0.185875	4.21e-40	1.6e-38	1.33e-38	Age&Sex	-37.8759
Mitsuokella multacida	Carbs %	17.1293	0.392974	5.69e-36	1.47e-34	1.46e-34	Age&Sex	33.8359
Clostridium sp CAG 411	Carbs %	14.72	0.379621	6.17e-34	1.31e-32	1.38e-32	Age&Sex	31.8615
Ruminococcaceae bacterium D5	Carbs %	14.6578	0.379149	6.95e-34	1.44e-32	1.54e-32	Age&Sex	31.8125
Victivallis vadensis	Carbs %	13.7364	0.371289	4.02e-33	8.07e-32	8.58e-32	Age&Sex	31.0663
Bacteroides coprophilus	Carbs %	10.017	0.348479	8.57e-29	1.63e-27	1.59e-27	Age&Sex	26.7982
Megasphaera elsdenii	Carbs %	9.0963	0.350138	4.39e-27	8.14e-26	7.77e-26	Age&Sex	25.1098
Bacteroides eggerthii	Carbs %	5.85656	0.552995	2.65e-13	4.17e-12	3.96e-12	Age&Sex	11.4028
Prevotella sp AM42 24	Carbs %	-3.02743	0.306164	2.04e-12	3.14e-11	3.01e-11	Age&Sex	-10.5208
Bifidobacterium angulatum	Carbs %	-2.58485	0.409276	1.54e-07	2.18e-06	2.14e-06	Age&Sex	-5.6692
Roseburia sp CAG 303	Carbs %	2.1759	0.405242	3.39e-06	4.63e-05	4.54e-05	Age&Sex	4.34324
Firmicutes bacterium CAG 145	Carbs %	-2.6579	0.537006	1.32e-05	0.000173	0.000172	Age&Sex	-3.76483
Collinsella intestinalis	Carbs %	-1.4042	0.293142	2.2e-05	0.000279	0.000282	Age&Sex	-3.54928
Erysipelothrix larvae	Carbs %	-1.53611	0.352246	8.52e-05	0.00102611	0.00104392	Age&Sex	-2.98133
Peptostreptococcus anaerobius	Carbs %	-1.76645	0.408369	9.5e-05	0.00112645	0.0011566	Age&Sex	-2.93682
Prevotella sp CAG 891	Carbs %	-1.436	0.361114	0.000278	0.00318481	0.00316367	Age&Sex	-2.49981
Fusobacterium varium	Carbs %	-3.18937	0.809657	0.000311	0.00345635	0.00350052	Age&Sex	-2.45587
Lactobacillus ruminis	Carbs %	-2.24439	0.571126	0.00032	0.00350193	0.00359516	Age&Sex	-2.44428
Blastocystis sp subtype 1	Carbs %	1.90948	0.602863	0.00290305	0.0283636	0.0262337	Age&Sex	1.58114
Ruminococcus sp CAG 403	Carbs %	1.74168	0.583279	0.00475167	0.0434868	0.0392675	Age&Sex	1.40597
Citrobacter freundii	Carbs %	1.70952	0.577918	0.00511998	0.0457005	0.0417422	Age&Sex	1.37942
Alistipes timonensis	Carbs %	1.83796	0.634547	0.00602815	0.0506785	0.0477455	Age&Sex	1.32107
Bacteroides coprophilus	Lipids %	-44.05	0.457842	6.37e-50	2.3e-47	1.77e-47	Age&Sex	-46.752
Megasphaera elsdenii	Lipids %	-39.0391	0.457837	8.78e-48	1.06e-45	1.41e-45	Age&Sex	-44.8515
Prevotella sp CAG 891	Lipids %	35.9231	0.437054	3.93e-47	3.15e-45	4.68e-45	Age&Sex	44.3302
Desulfovibrionaceae bacterium	Lipids %	36.1192	0.477641	1.17e-45	8.47e-44	8.4e-44	Age&Sex	43.0757
Mitsuokella multacida	Lipids %	-16.753	0.23707	1.85e-44	1.11e-42	9.77e-43	Age&Sex	-42.0102
Enterococcus mundtii	Lipids %	153.578	2.20549	3.36e-44	1.73e-42	1.63e-42	Age&Sex	41.7871
Alloprevotella tannerae	Lipids %	-36.1528	0.535076	1.14e-43	5.51e-42	5.19e-42	Age&Sex	-41.2848
Clostridium sp CAG 411	Lipids %	-14.5081	0.236871	6.16e-42	2.47e-40	2.35e-40	Age&Sex	-39.6295
Ruminococcaceae bacterium D5	Lipids %	-14.4498	0.236865	7.24e-42	2.76e-40	2.74e-40	Age&Sex	-39.5616
Victivallis vadensis	Lipids %	-13.5813	0.236726	8.73e-41	3.15e-39	3.03e-39	Age&Sex	-38.5184
Prevotella corporis	Lipids %	14.0833	0.252099	2.56e-40	8.43e-39	8.3e-39	Age&Sex	38.0808
Citrobacter youngae	Lipids %	8.63171	0.181985	1.9e-37	5.98e-36	5.16e-36	Age&Sex	35.2874
Clostridium sp CAG 964	Lipids %	-12.9413	0.286724	1.4e-36	4.22e-35	3.71e-35	Age&Sex	-34.4307
Klebsiella variicola	Lipids %	8.20942	0.182637	1.65e-36	4.6e-35	4.33e-35	Age&Sex	34.3638
Citrobacter europaeus	Lipids %	7.94807	0.18312	6.75e-36	1.81e-34	1.71e-34	Age&Sex	33.7667
Citrobacter portucalensis	Lipids %	7.91128	0.183178	8.23e-36	2.13e-34	2.07e-34	Age&Sex	33.6836
Bacteroides eggerthii	Lipids %	-5.56857	0.45075	2.1e-15	3.52e-14	3.18e-14	Age&Sex	-13.497
Bifidobacterium angulatum	Lipids %	3.02297	0.514254	6.44e-07	9.32e-06	8.86e-06	Age&Sex	5.05252
Firmicutes bacterium CAG 145	Lipids %	2.01531	0.396675	8.65e-06	0.000116	0.000114	Age&Sex	3.94374
Prevotella sp AM42 24	Lipids %	2.18924	0.479318	4.46e-05	0.000555	0.00056	Age&Sex	3.25214
Collinsella intestinalis	Lipids %	1.32004	0.29807	6.89e-05	0.000845	0.000853	Age&Sex	3.0692
Lactobacillus ruminis	Lipids %	2.10088	0.485315	9.41e-05	0.00111502	0.00114695	Age&Sex	2.94045
Roseburia sp CAG 303	Lipids %	-1.79128	0.418227	0.000108	0.00126497	0.00129879	Age&Sex	-2.88646
Erysipelothrix larvae	Lipids %	1.14247	0.325486	0.00110368	0.0120904	0.0114116	Age&Sex	1.94265
Oscillibacter sp 57 20	Lipids %	-0.644523	0.19282	0.00178021	0.018387	0.0173268	Age&Sex	-1.76128
Ruminococcus callidus	Lipids %	1.10425	0.337905	0.00219592	0.0223286	0.0205106	Age&Sex	1.68802
Citrobacter freundii	Lipids %	-1.54801	0.474348	0.00222359	0.0223286	0.0206987	Age&Sex	-1.68406
Fusobacterium varium	Lipids %	2.84458	0.873704	0.00227173	0.0224995	0.0210128	Age&Sex	1.67752
Blastocystis sp subtype 1	Lipids %	-1.7396	0.567829	0.00385511	0.0351858	0.033046	Age&Sex	-1.48088
Ruminococcus sp CAG 488	Lipids %	1.3129	0.436249	0.00446131	0.0388618	0.0373584	Age&Sex	1.42761
Alistipes timonensis	Lipids %	-1.63219	0.560023	0.00574809	0.0477686	0.045964	Age&Sex	-1.33758
Prevotella sp AM42 24	Proteins %	57.343	0.478258	7.92e-54	5.7e-51	1.76e-50	Age&Sex	49.7544
Parabacteroides sp CAG 409	Proteins %	-75.7134	0.730543	3.06e-51	5.5e-49	1.2e-48	Age&Sex	-47.9212
Ruminococcus sp CAG 624	Proteins %	-53.7406	0.665573	8.11e-47	6.49e-45	8.2e-45	Age&Sex	-44.0864
Acinetobacter johnsonii	Proteins %	17.8212	0.222971	1.23e-46	8.84e-45	1.17e-44	Age&Sex	43.9319
Dorea sp CAG 317	Proteins %	16.6418	0.222883	1.96e-45	8.84e-44	1.32e-43	Age&Sex	42.8783
Firmicutes bacterium CAG 94	Proteins %	-28.4076	0.388118	4.42e-45	1.77e-43	2.73e-43	Age&Sex	-42.564
Mitsuokella multacida	Proteins %	15.7188	0.216067	5.66e-45	2.04e-43	3.34e-43	Age&Sex	42.4762
Citrobacter youngae	Proteins %	-15.9279	0.225803	1.99e-44	6.5e-43	1.04e-42	Age&Sex	-41.9831
Klebsiella variicola	Proteins %	-15.0615	0.22573	1.9e-43	5.38e-42	8.41e-42	Age&Sex	-41.0751
Lactobacillus iners	Proteins %	24.5404	0.367966	1.94e-43	5.38e-42	8.46e-42	Age&Sex	41.0725
Enterococcus mundtii	Proteins %	119.255	1.85008	7.74e-43	1.99e-41	3.17e-41	Age&Sex	40.4992
Citrobacter europaeus	Proteins %	-14.5241	0.225674	8.25e-43	2.05e-41	3.35e-41	Age&Sex	-40.4744
Citrobacter portucalensis	Proteins %	-14.4486	0.225665	1.02e-42	2.44e-41	4.11e-41	Age&Sex	-40.3858
Clostridium sp CAG 411	Proteins %	13.3638	0.216044	4.12e-42	9.28e-41	1.6e-40	Age&Sex	39.7961
Ruminococcaceae bacterium D5	Proteins %	13.3022	0.21601	4.94e-42	1.08e-40	1.89e-40	Age&Sex	39.7224
Victivallis vadensis	Proteins %	12.3919	0.216078	8.87e-41	1.73e-39	3.05e-39	Age&Sex	38.5161
Bacteroides coprophilus	Proteins %	-4.73506	0.116316	8.82e-35	1.63e-33	2.08e-33	Age&Sex	-32.6824
Megasphaera elsdenii	Proteins %	-4.28104	0.11661	5.46e-33	9.58e-32	1.16e-31	Age&Sex	-30.9359
Erysipelothrix larvae	Proteins %	25.4506	2.39929	2.53e-13	3.25e-12	3.78e-12	Age&Sex	11.4228
Clostridium perfringens	Proteins %	-4.45628	0.769787	8.63e-07	1.04e-05	1.18e-05	Age&Sex	-4.92816
Catenibacterium mitsuokai	Proteins %	3.74074	0.69285	3.08e-06	3.64e-05	4.13e-05	Age&Sex	4.38428
Methanobrevibacter smithii	Proteins %	-2.20844	0.49227	5.75e-05	0.000657	0.000713	Age&Sex	-3.14685
Comamonas kerstersii	Proteins %	2.47245	0.56131	7.43e-05	0.000835	0.000914	Age&Sex	3.03922
Firmicutes bacterium CAG 145	Proteins %	1.81656	0.418	8.92e-05	0.000989	0.00109209	Age&Sex	2.96174
Coprobacillus cateniformis	Proteins %	-3.07892	0.715653	0.000102	0.00109823	0.00122802	Age&Sex	-2.91079
Firmicutes bacterium CAG 238	Proteins %	-2.52663	0.615968	0.00019	0.00194942	0.0022292	Age&Sex	-2.65185
Peptostreptococcus anaerobius	Proteins %	2.99558	0.735374	0.000207	0.00209582	0.00241805	Age&Sex	2.61653
Lactobacillus delbrueckii	Proteins %	-2.78442	0.699772	0.000275	0.00251053	0.00314563	Age&Sex	-2.50229
Mogibacterium diversum	Proteins %	-2.78442	0.699772	0.000275	0.00251053	0.00314563	Age&Sex	-2.50229
Streptococcus mutans	Proteins %	-2.78442	0.699772	0.000275	0.00251053	0.00314563	Age&Sex	-2.50229
Propionibacterium acidifaciens	Proteins %	-2.78442	0.699772	0.000275	0.00251053	0.00314563	Age&Sex	-2.50229
Actinomyces odontolyticus	Proteins %	-2.78442	0.699772	0.000275	0.00251053	0.00314563	Age&Sex	-2.50229
Parascardovia denticolens	Proteins %	-2.78442	0.699773	0.000275	0.00251053	0.00314563	Age&Sex	-2.50229
Streptococcus macedonicus	Proteins %	-2.78442	0.699773	0.000275	0.00251053	0.00314563	Age&Sex	-2.50229
Alistipes inops	Proteins %	1.52238	0.432196	0.00106493	0.00923794	0.0110796	Age&Sex	1.95548
Roseburia sp CAG 303	Proteins %	-1.22612	0.371271	0.00199314	0.0161243	0.0190434	Age&Sex	-1.72026
Collinsella intestinalis	Proteins %	1.40195	0.436431	0.00256379	0.0200644	0.0234539	Age&Sex	1.62978
Anaerotruncus sp CAG 528	Proteins %	1.7921	0.566955	0.00295488	0.0226844	0.0265223	Age&Sex	1.57639
Ruminococcus sp CAG 579	Fiber %	50.5677	0.464016	3.93e-52	2.15e-49	4.93e-49	Age&Sex	48.307
Firmicutes bacterium CAG 94	Fiber %	-69.6327	0.881635	1.99e-46	2.89e-44	1.77e-44	Age&Sex	-43.7515
Clostridium sp CAG 964	Fiber %	128.395	1.76258	5.37e-45	4.33e-43	3.22e-43	Age&Sex	42.4916
Erysipelothrix larvae	Fiber %	-25.094	0.413472	8.93e-42	4.61e-40	3.36e-40	Age&Sex	-39.4733
Mitsuokella multacida	Fiber %	16.0315	0.264572	9.52e-42	4.61e-40	3.55e-40	Age&Sex	39.4501
Bacteroides coprophilus	Fiber %	-6.02292	0.10359	5.08e-41	2.31e-39	1.8e-39	Age&Sex	-38.7441
Alloprevotella tannerae	Fiber %	11.7587	0.220182	1.59e-39	5.75e-38	4.81e-38	Age&Sex	37.3182
Clostridium sp CAG 411	Fiber %	13.8359	0.264484	3.65e-39	1.21e-37	1.09e-37	Age&Sex	36.9634
Ruminococcaceae bacterium D5	Fiber %	13.7781	0.264429	4.29e-39	1.32e-37	1.27e-37	Age&Sex	36.8974
Megasphaera elsdenii	Fiber %	-5.40635	0.103806	4.37e-39	1.32e-37	1.28e-37	Age&Sex	-36.8914
Victivallis vadensis	Fiber %	12.9305	0.264548	5.67e-38	1.58e-36	1.57e-36	Age&Sex	35.8046
Citrobacter youngae	Fiber %	-16.8757	0.60451	2.68e-28	6.09e-27	4.93e-27	Age&Sex	-26.307
Klebsiella variicola	Fiber %	-16.0664	0.602215	1.57e-27	3.45e-26	2.82e-26	Age&Sex	-25.5491
Citrobacter europaeus	Fiber %	-15.5643	0.600069	4.67e-27	9.81e-26	8.24e-26	Age&Sex	-25.084
Citrobacter portucalensis	Fiber %	-15.4933	0.599562	5.4e-27	1.09e-25	9.47e-26	Age&Sex	-25.0237
Clostridium perfringens	Fiber %	-9.49013	1.75767	3.08e-06	5.08e-05	4.13e-05	Age&Sex	-4.38428
Bacteroides faecis CAG 32	Fiber %	-3.00613	0.695698	9.64e-05	0.00145816	0.00116633	Age&Sex	-2.93318
Oxalobacter formigenes	Fiber %	-4.70445	1.10031	0.000111	0.00164492	0.00132688	Age&Sex	-2.87717
Enterobacter cloacae complex	Fiber %	-3.44218	0.834414	0.000176	0.00256175	0.00208618	Age&Sex	-2.68065
Eubacterium sp CAG 251	Fiber %	-2.48239	0.656816	0.000501	0.00649972	0.00552652	Age&Sex	-2.25755
Roseburia intestinalis	Fiber %	-0.954347	0.253826	0.000531	0.00676792	0.00581884	Age&Sex	-2.23516
Methanobrevibacter smithii	Fiber %	-2.13079	0.595684	0.000909	0.0112395	0.00962273	Age&Sex	-2.0167
Bacteroides clarus	Fiber %	2.38877	0.672467	0.000977	0.0118206	0.0102598	Age&Sex	1.98886
Clostridium paraputrificum	Fiber %	-6.01009	1.702	0.00103833	0.0123578	0.0108537	Age&Sex	-1.96442
Bacteroides eggerthii	Fiber %	4.07956	1.23587	0.00200169	0.0207604	0.0190704	Age&Sex	1.71964
Collinsella stercoris	Fiber %	-1.61464	0.494052	0.00219444	0.0221272	0.0205106	Age&Sex	-1.68802
Blastocystis sp subtype 1	Fiber %	1.87723	0.594845	0.00299663	0.0286257	0.0267675	Age&Sex	1.57239
Streptococcus macedonicus	Fiber %	-16.7756	5.42633	0.00357344	0.0305215	0.0308697	Age&Sex	-1.51047
Parascardovia denticolens	Fiber %	-16.7756	5.42633	0.00357344	0.0305215	0.0308697	Age&Sex	-1.51047
Actinomyces odontolyticus	Fiber %	-16.7756	5.42633	0.00357345	0.0305215	0.0308697	Age&Sex	-1.51047
Propionibacterium acidifaciens	Fiber %	-16.7756	5.42633	0.00357345	0.0305215	0.0308697	Age&Sex	-1.51047
Streptococcus mutans	Fiber %	-16.7756	5.42633	0.00357345	0.0305215	0.0308697	Age&Sex	-1.51047
Mogibacterium diversum	Fiber %	-16.7756	5.42634	0.00357345	0.0305215	0.0308697	Age&Sex	-1.51047
Lactobacillus delbrueckii	Fiber %	-16.7756	5.42634	0.00357346	0.0305215	0.0308697	Age&Sex	-1.51047
Clostridium spiroforme	Fiber %	-2.45411	0.849314	0.00613993	0.0483738	0.0484009	Age&Sex	-1.31515

## Sheet: Table S8
feature-Path	Effect	coef	stderr	pval	qval	ajusted_by	Fixed_effects
PWY.7371..1.4.dihydroxy.6.naphthoate.biosynthesis.II	Trans FA %	0.000100598	2.23e-05	5.21e-05	0.0230698	TTf	TFA_TTf
PWY.4041...gamma..glutamyl.cycle	BMI	-0.000672519	0.000172789	0.000358003	0.0860132	TTf	ICCzBMIfa-TTf
PWY.6527..stachyose.degradation	TG-mgdl	0.000648149	0.000178561	0.000763716	0.0908822	TTf	TG_TTf
PWY.6737..starch.degradation.V	Fiber %	0.00138033	0.000401332	0.00132921	0.158176	TTf	FibPct_TTf
KETOGLUCONMET.PWY..ketogluconate.metabolism	TC-mgdl	0.000170629	4.66e-05	0.00072989	0.158921	TTf	GluTGTC_TTf
PWY.5173..superpathway.of.acetyl.CoA.biosynthesis	TC-mgdl	0.000183316	5.1e-05	0.000890311	0.158921	TTf	GluTGTC_TTf
TCA..TCA.cycle.I..prokaryotic.	TC-mgdl	0.000463383	0.000128032	0.000820691	0.158921	TTf	GluTGTC_TTf
PWY.5173..superpathway.of.acetyl.CoA.biosynthesis	TC-mgdl	0.000179466	5.15e-05	0.00117793	0.159948	zBMIfa-TTf	TC_zBMI-TTf
TCA..TCA.cycle.I..prokaryotic.	TC-mgdl	0.000454011	0.00013036	0.00119402	0.159948	zBMIfa-TTf	TC_zBMI-TTf
KETOGLUCONMET.PWY..ketogluconate.metabolism	TC-mgdl	0.000157594	4.63e-05	0.0014907	0.163607	zBMIfa-TTf	TC_zBMI-TTf
PWY.6703..preQ0.biosynthesis	TC-mgdl	-0.000611124	0.000180677	0.00159048	0.163607	zBMIfa-TTf	TC_zBMI-TTf
PWY0.781..aspartate.superpathway	TC-mgdl	0.000386665	0.000117061	0.00198976	0.174216	zBMIfa-TTf	TC_zBMI-TTf
THISYNARA.PWY..superpathway.of.thiamin.diphosphate.biosynthesis.III..eukaryotes.	TC-mgdl	-0.000716036	0.000221884	0.00246073	0.174216	zBMIfa-TTf	TC_zBMI-TTf
PWY.5973..cis.vaccenate.biosynthesis	TC-mgdl	-0.000662151	0.000206973	0.00265847	0.174216	zBMIfa-TTf	TC_zBMI-TTf
PYRIDNUCSYN.PWY..NAD.biosynthesis.I..from.aspartate.	TC-mgdl	-0.000554827	0.000174041	0.0027429	0.174216	zBMIfa-TTf	TC_zBMI-TTf
PYRIDNUCSAL.PWY..NAD.salvage.pathway.I	TC-mgdl	0.000372917	0.000119991	0.00341758	0.174604	zBMIfa-TTf	TC_zBMI-TTf
PWY4LZ.257..superpathway.of.fermentation..Chlamydomonas.reinhardtii.	TC-mgdl	0.000192453	6.3e-05	0.00393027	0.174604	zBMIfa-TTf	TC_zBMI-TTf
PWY.241..C4.photosynthetic.carbon.assimilation.cycle..NADP.ME.type	TC-mgdl	0.000371075	0.00012239	0.00420034	0.174604	zBMIfa-TTf	TC_zBMI-TTf
PWY.6630..superpathway.of.L.tyrosine.biosynthesis	TC-mgdl	0.000209627	6.92e-05	0.00422488	0.174604	zBMIfa-TTf	TC_zBMI-TTf
PWY.7663..gondoate.biosynthesis..anaerobic.	TC-mgdl	-0.000622697	0.000206961	0.00447024	0.174604	zBMIfa-TTf	TC_zBMI-TTf
P4.PWY..superpathway.of.L.lysine..L.threonine.and.L.methionine.biosynthesis.I	TC-mgdl	0.000361854	0.000120752	0.0046179	0.174604	zBMIfa-TTf	TC_zBMI-TTf
PWY.5656..mannosylglycerate.biosynthesis.I	TC-mgdl	0.000142308	4.81e-05	0.0051195	0.174604	zBMIfa-TTf	TC_zBMI-TTf
FERMENTATION.PWY..mixed.acid.fermentation	TC-mgdl	0.000332921	0.000112807	0.00521415	0.174604	zBMIfa-TTf	TC_zBMI-TTf
ORNDEG.PWY..superpathway.of.ornithine.degradation	TC-mgdl	0.00026821	9.15e-05	0.00547748	0.174604	zBMIfa-TTf	TC_zBMI-TTf
PWY0.1297..superpathway.of.purine.deoxyribonucleosides.degradation	TC-mgdl	0.00025609	8.75e-05	0.00554298	0.174604	zBMIfa-TTf	TC_zBMI-TTf
TCA..TCA.cycle.I..prokaryotic.	TC-mgdl	0.000410083	0.000128036	0.00259597	0.180214	TTf	TC_TTf
PWY.5173..superpathway.of.acetyl.CoA.biosynthesis	TC-mgdl	0.000161065	5.07e-05	0.00278566	0.180214	TTf	TC_TTf
PWY0.781..aspartate.superpathway	TC-mgdl	0.00035434	0.000114101	0.00339737	0.180214	TTf	TC_TTf
PWY.5973..cis.vaccenate.biosynthesis	TC-mgdl	-0.000619302	0.000200346	0.00353342	0.180214	TTf	TC_TTf
PYRIDNUCSYN.PWY..NAD.biosynthesis.I..from.aspartate.	TC-mgdl	-0.000517429	0.000168585	0.00375139	0.180214	TTf	TC_TTf
THISYNARA.PWY..superpathway.of.thiamin.diphosphate.biosynthesis.III..eukaryotes.	TC-mgdl	-0.000661038	0.000215611	0.00378601	0.180214	TTf	TC_TTf
KETOGLUCONMET.PWY..ketogluconate.metabolism	TC-mgdl	0.000139361	4.58e-05	0.00405891	0.181129	TTf	TC_TTf
PWY.6263..superpathway.of.menaquinol.8.biosynthesis.II	Trans FA %	0.000107065	3.22e-05	0.00185521	0.189231	TTf	TFA_TTf
PWY.7663..gondoate.biosynthesis..anaerobic.	TC-mgdl	-0.000592026	0.000199458	0.00493054	0.189817	TTf	TC_TTf
PWY.5667..CDP.diacylglycerol.biosynthesis.I	TG-mgdl	0.000763936	0.000235588	0.0023914	0.191124	TTf	GluTGTC_TTf
PWY.5973..cis.vaccenate.biosynthesis	TC-mgdl	-0.000700655	0.000214621	0.0022501	0.191124	TTf	GluTGTC_TTf
PWY.6121..5.aminoimidazole.ribonucleotide.biosynthesis.I	TG-mgdl	0.000667255	0.000206628	0.0024819	0.191124	TTf	GluTGTC_TTf
PWY0.1297..superpathway.of.purine.deoxyribonucleosides.degradation	TC-mgdl	0.000294635	8.61e-05	0.00145062	0.191124	TTf	GluTGTC_TTf
PWY0.1319..CDP.diacylglycerol.biosynthesis.II	TG-mgdl	0.00076391	0.000235588	0.00239209	0.191124	TTf	GluTGTC_TTf
PWY4LZ.257..superpathway.of.fermentation..Chlamydomonas.reinhardtii.	TC-mgdl	0.000208387	6.41e-05	0.0023321	0.191124	TTf	GluTGTC_TTf
THISYNARA.PWY..superpathway.of.thiamin.diphosphate.biosynthesis.III..eukaryotes.	TC-mgdl	-0.000755784	0.000230166	0.00213401	0.191124	TTf	GluTGTC_TTf
PWY.5121..superpathway.of.geranylgeranyl.diphosphate.biosynthesis.II..via.MEP.	PUFA %	-0.00027714	8.22e-05	0.00160913	0.191487	TTf	PFA_TTf
PWY.4702..phytate.degradation.I	TC-mgdl	0.000193062	6.79e-05	0.00694986	0.192471	zBMIfa-TTf	TC_zBMI-TTf
PWY.7117..C4.photosynthetic.carbon.assimilation.cycle..PEPCK.type	TC-mgdl	0.000419307	0.000148106	0.00715525	0.192471	zBMIfa-TTf	TC_zBMI-TTf
KETOGLUCONMET.PWY..ketogluconate.metabolism	TC-mgdl	0.000173029	4.72e-05	0.000727689	0.192729	zBMIfa-TTf	GluTGTC_zBMI-TTf
PWY.5173..superpathway.of.acetyl.CoA.biosynthesis	TC-mgdl	0.000186195	5.16e-05	0.000863771	0.192729	zBMIfa-TTf	GluTGTC_zBMI-TTf
TCA..TCA.cycle.I..prokaryotic.	TC-mgdl	0.00046966	0.000129577	0.000826021	0.192729	zBMIfa-TTf	GluTGTC_zBMI-TTf
GLYOXYLATE.BYPASS..glyoxylate.cycle	TC-mgdl	0.000221265	7.9e-05	0.00774737	0.197558	zBMIfa-TTf	TC_zBMI-TTf
TCA.GLYOX.BYPASS..superpathway.of.glyoxylate.bypass.and.TCA	TC-mgdl	0.000297099	0.000107165	0.00833339	0.198312	zBMIfa-TTf	TC_zBMI-TTf
PWY.6588..pyruvate.fermentation.to.acetone	TC-mgdl	6.55e-05	2.37e-05	0.00843901	0.198312	zBMIfa-TTf	TC_zBMI-TTf
GLYCOLYSIS.TCA.GLYOX.BYPASS..superpathway.of.glycolysis..pyruvate.dehydrogenase..TCA..and.glyoxylate.bypass	TC-mgdl	0.000399181	0.000144752	0.00865428	0.198312	zBMIfa-TTf	TC_zBMI-TTf
PWY.5918..superpathay.of.heme.biosynthesis.from.glutamate	TC-mgdl	0.000147559	5.42e-05	0.00946259	0.198312	zBMIfa-TTf	TC_zBMI-TTf
PWY.5913..TCA.cycle.VI..obligate.autotrophs.	TC-mgdl	0.000383223	0.000141096	0.00962858	0.198312	zBMIfa-TTf	TC_zBMI-TTf
ARO.PWY..chorismate.biosynthesis.I	TG-mgdl	0.000689656	0.000221862	0.00345627	0.198327	TTf	GluTGTC_TTf
ORNDEG.PWY..superpathway.of.ornithine.degradation	TC-mgdl	0.000290826	9.21e-05	0.00301527	0.198327	TTf	GluTGTC_TTf
P161.PWY..acetylene.degradation	TC-mgdl	0.000208238	6.74e-05	0.00365854	0.198327	TTf	GluTGTC_TTf
PWY.5676..acetyl.CoA.fermentation.to.butanoate.II	TG-mgdl	-0.000212577	6.99e-05	0.0041454	0.198327	TTf	GluTGTC_TTf
PWY.6527..stachyose.degradation	TG-mgdl	0.000587812	0.000192352	0.0039849	0.198327	TTf	GluTGTC_TTf
PWY.6703..preQ0.biosynthesis	TC-mgdl	-0.000598878	0.000194909	0.0038093	0.198327	TTf	GluTGTC_TTf
PWY.7046..4.coumarate.degradation..anaerobic.	TG-mgdl	-7.62e-05	2.45e-05	0.00344392	0.198327	TTf	GluTGTC_TTf
PWY.7663..gondoate.biosynthesis..anaerobic.	TC-mgdl	-0.000665487	0.000214424	0.00350248	0.198327	TTf	GluTGTC_TTf
PYRIDNUCSYN.PWY..NAD.biosynthesis.I..from.aspartate.	TC-mgdl	-0.000538591	0.000177205	0.00416653	0.198327	TTf	GluTGTC_TTf
P161.PWY..acetylene.degradation	TC-mgdl	0.000184028	6.82e-05	0.0100662	0.199647	zBMIfa-TTf	TC_zBMI-TTf
ARGDEG.PWY..superpathway.of.L.arginine..putrescine..and.4.aminobutanoate.degradation	TC-mgdl	0.000160752	6.1e-05	0.0118829	0.207252	TTf	GluTGTC_TTf
ARGININE.SYN4.PWY..L.ornithine.de.novo..biosynthesis	TC-mgdl	-0.000822597	0.00032251	0.0146854	0.207252	TTf	GluTGTC_TTf
AST.PWY..L.arginine.degradation.II..AST.pathway.	TC-mgdl	7.26e-05	2.74e-05	0.011523	0.207252	TTf	GluTGTC_TTf
COA.PWY.1..coenzyme.A.biosynthesis.II..mammalian.	TG-mgdl	0.000713684	0.000283732	0.0160103	0.207252	TTf	GluTGTC_TTf
COMPLETE.ARO.PWY..superpathway.of.aromatic.amino.acid.biosynthesis	TG-mgdl	0.000615897	0.000209276	0.00538829	0.207252	TTf	GluTGTC_TTf
FERMENTATION.PWY..mixed.acid.fermentation	TC-mgdl	0.000291018	0.000113564	0.0142584	0.207252	TTf	GluTGTC_TTf
FOLSYN.PWY..superpathway.of.tetrahydrofolate.biosynthesis.and.salvage	TG-mgdl	-0.00013141	5.21e-05	0.0156563	0.207252	TTf	GluTGTC_TTf
GLUCONEO.PWY..gluconeogenesis.I	TC-mgdl	0.000426621	0.000170321	0.0164272	0.207252	TTf	GluTGTC_TTf
GLYCOLYSIS.E.D..superpathway.of.glycolysis.and.Entner.Doudoroff	TG-mgdl	-0.000323636	0.000116437	0.00825603	0.207252	TTf	GluTGTC_TTf
GLYCOLYSIS.TCA.GLYOX.BYPASS..superpathway.of.glycolysis..pyruvate.dehydrogenase..TCA..and.glyoxylate.bypass	TC-mgdl	0.000395936	0.000152989	0.0133905	0.207252	TTf	GluTGTC_TTf
GLYCOLYSIS..glycolysis.I..from.glucose.6.phosphate.	TG-mgdl	-0.000575556	0.00022127	0.0129609	0.207252	TTf	GluTGTC_TTf
GLYOXYLATE.BYPASS..glyoxylate.cycle	TC-mgdl	0.000219045	8.16e-05	0.0105241	0.207252	TTf	GluTGTC_TTf
HCAMHPDEG.PWY..3.phenylpropanoate.and.3..3.hydroxyphenyl.propanoate.degradation.to.2.oxopent.4.enoate	TG-mgdl	-7.96e-05	2.78e-05	0.00670172	0.207252	TTf	GluTGTC_TTf
HCAMHPDEG.PWY..3.phenylpropanoate.and.3..3.hydroxyphenyl.propanoate.degradation.to.2.oxopent.4.enoate	TC-mgdl	8.33e-05	2.86e-05	0.00583753	0.207252	TTf	GluTGTC_TTf
HEME.BIOSYNTHESIS.II..heme.biosynthesis.I..aerobic.	TC-mgdl	0.000100844	4.09e-05	0.0179364	0.207252	TTf	GluTGTC_TTf
ORNARGDEG.PWY..superpathway.of.L.arginine.and.L.ornithine.degradation	TC-mgdl	0.000160752	6.1e-05	0.0118829	0.207252	TTf	GluTGTC_TTf
P161.PWY..acetylene.degradation	TG-mgdl	-0.00018415	6.56e-05	0.00767114	0.207252	TTf	GluTGTC_TTf
P4.PWY..superpathway.of.L.lysine..L.threonine.and.L.methionine.biosynthesis.I	TC-mgdl	0.00031228	0.000120983	0.0136182	0.207252	TTf	GluTGTC_TTf
P441.PWY..superpathway.of.N.acetylneuraminate.degradation	TC-mgdl	0.000333682	0.000130077	0.0141647	0.207252	TTf	GluTGTC_TTf
P461.PWY..hexitol.fermentation.to.lactate..formate..ethanol.and.acetate	TG-mgdl	-0.000311161	0.000113837	0.00929072	0.207252	TTf	GluTGTC_TTf
PWY.241..C4.photosynthetic.carbon.assimilation.cycle..NADP.ME.type	TC-mgdl	0.000317019	0.000120727	0.0121856	0.207252	TTf	GluTGTC_TTf
PWY.4242..pantothenate.and.coenzyme.A.biosynthesis.III	TG-mgdl	0.000671648	0.000266953	0.0159856	0.207252	TTf	GluTGTC_TTf
PWY.4702..phytate.degradation.I	TC-mgdl	0.000191281	6.84e-05	0.00792983	0.207252	TTf	GluTGTC_TTf
PWY.5138..unsaturated..even.numbered.fatty.acid..beta..oxidation	TG-mgdl	-6.23e-05	2.42e-05	0.0138761	0.207252	TTf	GluTGTC_TTf
PWY.5484..glycolysis.II..from.fructose.6.phosphate.	TG-mgdl	-0.000547004	0.000212181	0.0137261	0.207252	TTf	GluTGTC_TTf
PWY.5656..mannosylglycerate.biosynthesis.I	TC-mgdl	0.000138557	4.97e-05	0.00809713	0.207252	TTf	GluTGTC_TTf
PWY.5667..CDP.diacylglycerol.biosynthesis.I	TC-mgdl	-0.000618592	0.000242285	0.0145938	0.207252	TTf	GluTGTC_TTf
PWY.5675..nitrate.reduction.V..assimilatory.	TC-mgdl	0.000271355	0.000108636	0.0167083	0.207252	TTf	GluTGTC_TTf
PWY.5676..acetyl.CoA.fermentation.to.butanoate.II	TC-mgdl	0.000200658	7.19e-05	0.00800714	0.207252	TTf	GluTGTC_TTf
PWY.5705..allantoin.degradation.to.glyoxylate.III	TC-mgdl	4.15e-05	1.68e-05	0.0177949	0.207252	TTf	GluTGTC_TTf
PWY.5723..Rubisco.shunt	TC-mgdl	0.000249382	9.93e-05	0.0161927	0.207252	TTf	GluTGTC_TTf
PWY.5747..2.methylcitrate.cycle.II	TC-mgdl	7.65e-05	3.01e-05	0.0149002	0.207252	TTf	GluTGTC_TTf
PWY.5855..ubiquinol.7.biosynthesis..prokaryotic.	TG-mgdl	-2.95e-05	1.19e-05	0.0173148	0.207252	TTf	GluTGTC_TTf
PWY.5855..ubiquinol.7.biosynthesis..prokaryotic.	TC-mgdl	3.31e-05	1.22e-05	0.00989968	0.207252	TTf	GluTGTC_TTf
PWY.5856..ubiquinol.9.biosynthesis..prokaryotic.	TG-mgdl	-2.95e-05	1.19e-05	0.0173148	0.207252	TTf	GluTGTC_TTf
PWY.5856..ubiquinol.9.biosynthesis..prokaryotic.	TC-mgdl	3.31e-05	1.22e-05	0.00989968	0.207252	TTf	GluTGTC_TTf
PWY.5857..ubiquinol.10.biosynthesis..prokaryotic.	TG-mgdl	-2.95e-05	1.19e-05	0.0173148	0.207252	TTf	GluTGTC_TTf
PWY.5857..ubiquinol.10.biosynthesis..prokaryotic.	TC-mgdl	3.31e-05	1.22e-05	0.00989968	0.207252	TTf	GluTGTC_TTf
PWY.5918..superpathay.of.heme.biosynthesis.from.glutamate	TC-mgdl	0.000150107	5.67e-05	0.0115494	0.207252	TTf	GluTGTC_TTf
PWY.5920..superpathway.of.heme.biosynthesis.from.glycine	TC-mgdl	0.000105544	4.13e-05	0.0144222	0.207252	TTf	GluTGTC_TTf
PWY.6123..inosine.5..phosphate.biosynthesis.I	TC-mgdl	-0.000632098	0.000253149	0.0167443	0.207252	TTf	GluTGTC_TTf
PWY.6588..pyruvate.fermentation.to.acetone	TC-mgdl	6.34e-05	2.54e-05	0.0169059	0.207252	TTf	GluTGTC_TTf
PWY.6612..superpathway.of.tetrahydrofolate.biosynthesis	TG-mgdl	-9.23e-05	3.63e-05	0.0149991	0.207252	TTf	GluTGTC_TTf
PWY.6630..superpathway.of.L.tyrosine.biosynthesis	TC-mgdl	0.000209292	7.3e-05	0.00655115	0.207252	TTf	GluTGTC_TTf
PWY.6690..cinnamate.and.3.hydroxycinnamate.degradation.to.2.oxopent.4.enoate	TG-mgdl	-7.96e-05	2.78e-05	0.00670172	0.207252	TTf	GluTGTC_TTf
PWY.6690..cinnamate.and.3.hydroxycinnamate.degradation.to.2.oxopent.4.enoate	TC-mgdl	8.33e-05	2.86e-05	0.00583753	0.207252	TTf	GluTGTC_TTf
PWY.6708..ubiquinol.8.biosynthesis..prokaryotic.	TG-mgdl	-2.95e-05	1.19e-05	0.0173148	0.207252	TTf	GluTGTC_TTf
PWY.6708..ubiquinol.8.biosynthesis..prokaryotic.	TC-mgdl	3.31e-05	1.22e-05	0.00989968	0.207252	TTf	GluTGTC_TTf
PWY.7013..L.1.2.propanediol.degradation	TG-mgdl	4.42e-05	1.75e-05	0.0155888	0.207252	TTf	GluTGTC_TTf
PWY.7046..4.coumarate.degradation..anaerobic.	Glu-mgdl	6.21e-05	2.48e-05	0.0163087	0.207252	TTf	GluTGTC_TTf
PWY.7046..4.coumarate.degradation..anaerobic.	TC-mgdl	6.65e-05	2.52e-05	0.0118777	0.207252	TTf	GluTGTC_TTf
PWY.7117..C4.photosynthetic.carbon.assimilation.cycle..PEPCK.type	TC-mgdl	0.000371456	0.000148496	0.0165618	0.207252	TTf	GluTGTC_TTf
PWY.7184..pyrimidine.deoxyribonucleotides.de.novo.biosynthesis.I	Glu-mgdl	-0.000449804	0.000171834	0.0124392	0.207252	TTf	GluTGTC_TTf
PWY.7197..pyrimidine.deoxyribonucleotide.phosphorylation	Glu-mgdl	-0.000399218	0.000137597	0.00601385	0.207252	TTf	GluTGTC_TTf
PWY.7204..pyridoxal.5..phosphate.salvage.II..plants.	TC-mgdl	0.000126332	5.11e-05	0.0178662	0.207252	TTf	GluTGTC_TTf
PWY.7208..superpathway.of.pyrimidine.nucleobases.salvage	Glu-mgdl	-0.00046482	0.000181486	0.0143083	0.207252	TTf	GluTGTC_TTf
PWY.7209..superpathway.of.pyrimidine.ribonucleosides.degradation	TC-mgdl	5.48e-05	1.87e-05	0.00557397	0.207252	TTf	GluTGTC_TTf
PWY.7234..inosine.5..phosphate.biosynthesis.III	Glu-mgdl	-0.000469615	0.000181975	0.0136366	0.207252	TTf	GluTGTC_TTf
PWY.7269..NAD.NADP.NADH.NADPH.mitochondrial.interconversion..yeast.	TC-mgdl	6.02e-05	2.39e-05	0.0159299	0.207252	TTf	GluTGTC_TTf
PWY.7392..taxadiene.biosynthesis..engineered.	TG-mgdl	0.000167091	6.77e-05	0.0179967	0.207252	TTf	GluTGTC_TTf
PWY.7446..sulfoglycolysis	TC-mgdl	2.78e-05	1.12e-05	0.0175747	0.207252	TTf	GluTGTC_TTf
PWY.821..superpathway.of.sulfur.amino.acid.biosynthesis..Saccharomyces.cerevisiae.	TG-mgdl	-0.000195918	7.84e-05	0.0166644	0.207252	TTf	GluTGTC_TTf
PWY.821..superpathway.of.sulfur.amino.acid.biosynthesis..Saccharomyces.cerevisiae.	TC-mgdl	0.000201307	8.06e-05	0.0167553	0.207252	TTf	GluTGTC_TTf
PWY0.1277..3.phenylpropanoate.and.3..3.hydroxyphenyl.propanoate.degradation	TG-mgdl	-0.0001033	3.79e-05	0.00939642	0.207252	TTf	GluTGTC_TTf
PWY0.1277..3.phenylpropanoate.and.3..3.hydroxyphenyl.propanoate.degradation	TC-mgdl	0.000110455	3.89e-05	0.0071096	0.207252	TTf	GluTGTC_TTf
PWY0.1297..superpathway.of.purine.deoxyribonucleosides.degradation	TG-mgdl	-0.000222585	8.37e-05	0.0112497	0.207252	TTf	GluTGTC_TTf
PWY0.1319..CDP.diacylglycerol.biosynthesis.II	TC-mgdl	-0.000618553	0.000242285	0.0145994	0.207252	TTf	GluTGTC_TTf
PWY0.1533..methylphosphonate.degradation.I	TC-mgdl	2.14e-05	8.13e-06	0.0120661	0.207252	TTf	GluTGTC_TTf
PWY0.42..2.methylcitrate.cycle.I	TC-mgdl	8.29e-05	2.9e-05	0.00672684	0.207252	TTf	GluTGTC_TTf
PWY0.781..aspartate.superpathway	TC-mgdl	0.00034884	0.000119597	0.00577405	0.207252	TTf	GluTGTC_TTf
PWY4LZ.257..superpathway.of.fermentation..Chlamydomonas.reinhardtii.	TG-mgdl	-0.000162102	6.23e-05	0.012953	0.207252	TTf	GluTGTC_TTf
PWY66.400..glycolysis.VI..metazoan.	TC-mgdl	0.00068784	0.000245926	0.00789304	0.207252	TTf	GluTGTC_TTf
PYRIDNUCSAL.PWY..NAD.salvage.pathway.I	TC-mgdl	0.000362385	0.000121836	0.00495769	0.207252	TTf	GluTGTC_TTf
SO4ASSIM.PWY..sulfate.reduction.I..assimilatory.	TC-mgdl	0.000369511	0.000138447	0.0109383	0.207252	TTf	GluTGTC_TTf
SULFATE.CYS.PWY..superpathway.of.sulfate.assimilation.and.cysteine.biosynthesis	TC-mgdl	0.000454346	0.00017241	0.0119041	0.207252	TTf	GluTGTC_TTf
TCA.GLYOX.BYPASS..superpathway.of.glyoxylate.bypass.and.TCA	TC-mgdl	0.000297789	0.000111008	0.0105688	0.207252	TTf	GluTGTC_TTf
UBISYN.PWY..superpathway.of.ubiquinol.8.biosynthesis..prokaryotic.	TC-mgdl	3.69e-05	1.39e-05	0.011347	0.207252	TTf	GluTGTC_TTf
P441.PWY..superpathway.of.N.acetylneuraminate.degradation	TC-mgdl	0.000333118	0.000124703	0.0107878	0.208671	zBMIfa-TTf	TC_zBMI-TTf
PWY.5104..L.isoleucine.biosynthesis.IV	Pattern2	0.000462093	0.000134174	0.00133447	0.210124	TTf	P1-P2_TTf
AST.PWY..L.arginine.degradation.II..AST.pathway.	TG-mgdl	-6.48e-05	2.67e-05	0.0196166	0.211572	TTf	GluTGTC_TTf
COA.PWY..coenzyme.A.biosynthesis.I	TG-mgdl	0.000610248	0.000251625	0.0199058	0.211572	TTf	GluTGTC_TTf
GALACTUROCAT.PWY..D.galacturonate.degradation.I	Glu-mgdl	0.000195219	8.27e-05	0.023261	0.211572	TTf	GluTGTC_TTf
GLUCARDEG.PWY..D.glucarate.degradation.I	TG-mgdl	-9.42e-05	3.93e-05	0.0213205	0.211572	TTf	GluTGTC_TTf
GLUCARDEG.PWY..D.glucarate.degradation.I	TC-mgdl	9.58e-05	4.04e-05	0.0226939	0.211572	TTf	GluTGTC_TTf
GLUDEG.I.PWY..GABA.shunt	TC-mgdl	0.000306989	0.000125798	0.0191981	0.211572	TTf	GluTGTC_TTf
HOMOSER.METSYN.PWY..L.methionine.biosynthesis.I	TC-mgdl	0.000244017	0.000102817	0.0225215	0.211572	TTf	GluTGTC_TTf
KETOGLUCONMET.PWY..ketogluconate.metabolism	TG-mgdl	-0.00010846	4.53e-05	0.02153	0.211572	TTf	GluTGTC_TTf
LPSSYN.PWY..superpathway.of.lipopolysaccharide.biosynthesis	TC-mgdl	6.87e-05	2.85e-05	0.0208138	0.211572	TTf	GluTGTC_TTf
P461.PWY..hexitol.fermentation.to.lactate..formate..ethanol.and.acetate	TC-mgdl	0.000285404	0.000117073	0.019314	0.211572	TTf	GluTGTC_TTf
PANTO.PWY..phosphopantothenate.biosynthesis.I	TC-mgdl	-0.000524601	0.000221552	0.0228148	0.211572	TTf	GluTGTC_TTf
PWY.241..C4.photosynthetic.carbon.assimilation.cycle..NADP.ME.type	Glu-mgdl	0.000289967	0.000118625	0.0190114	0.211572	TTf	GluTGTC_TTf
PWY.5121..superpathway.of.geranylgeranyl.diphosphate.biosynthesis.II..via.MEP.	TG-mgdl	0.000220204	9.07e-05	0.0198314	0.211572	TTf	GluTGTC_TTf
PWY.5345..superpathway.of.L.methionine.biosynthesis..by.sulfhydrylation.	TC-mgdl	0.000447515	0.000184952	0.0201743	0.211572	TTf	GluTGTC_TTf
PWY.5367..petroselinate.biosynthesis	TG-mgdl	-6.89e-05	2.89e-05	0.0218769	0.211572	TTf	GluTGTC_TTf
PWY.5913..TCA.cycle.VI..obligate.autotrophs.	TC-mgdl	0.000334549	0.000140393	0.0220142	0.211572	TTf	GluTGTC_TTf
PWY.6124..inosine.5..phosphate.biosynthesis.II	TC-mgdl	-0.000640223	0.000269326	0.0223197	0.211572	TTf	GluTGTC_TTf
PWY.6163..chorismate.biosynthesis.from.3.dehydroquinate	TG-mgdl	0.000637637	0.000259865	0.01859	0.211572	TTf	GluTGTC_TTf
PWY.6163..chorismate.biosynthesis.from.3.dehydroquinate	TC-mgdl	-0.000631006	0.000267252	0.0231815	0.211572	TTf	GluTGTC_TTf
PWY.6284..superpathway.of.unsaturated.fatty.acids.biosynthesis..E..coli.	TG-mgdl	-0.000174228	7.33e-05	0.0222526	0.211572	TTf	GluTGTC_TTf
PWY.6305..putrescine.biosynthesis.IV	Glu-mgdl	0.000373284	0.000157775	0.0229186	0.211572	TTf	GluTGTC_TTf
PWY.6803..phosphatidylcholine.acyl.editing	TG-mgdl	-0.000114605	4.85e-05	0.0230517	0.211572	TTf	GluTGTC_TTf
PWY.6823..molybdenum.cofactor.biosynthesis	TC-mgdl	2.95e-05	1.22e-05	0.0202396	0.211572	TTf	GluTGTC_TTf
PWY.7242..D.fructuronate.degradation	Glu-mgdl	0.000192845	8.11e-05	0.0223246	0.211572	TTf	GluTGTC_TTf
PWY0.1338..polymyxin.resistance	TC-mgdl	4.12e-05	1.69e-05	0.0194165	0.211572	TTf	GluTGTC_TTf
PWY0.166..superpathway.of.pyrimidine.deoxyribonucleotides.de.novo.biosynthesis..E..coli.	Glu-mgdl	-0.000400416	0.000169193	0.0228813	0.211572	TTf	GluTGTC_TTf
SALVADEHYPOX.PWY..adenosine.nucleotides.degradation.II	TC-mgdl	0.000438888	0.000182274	0.0207495	0.211572	TTf	GluTGTC_TTf
SO4ASSIM.PWY..sulfate.reduction.I..assimilatory.	TG-mgdl	-0.000328143	0.00013462	0.0193272	0.211572	TTf	GluTGTC_TTf
UBISYN.PWY..superpathway.of.ubiquinol.8.biosynthesis..prokaryotic.	TG-mgdl	-3.32e-05	1.35e-05	0.0186962	0.211572	TTf	GluTGTC_TTf
PWY.7187..pyrimidine.deoxyribonucleotides.de.novo.biosynthesis.II	Glu-mgdl	-0.00036127	0.000153322	0.023446	0.211904	TTf	GluTGTC_TTf
GLYOXYLATE.BYPASS..glyoxylate.cycle	TG-mgdl	-0.00018675	7.93e-05	0.0235954	0.211913	TTf	GluTGTC_TTf
PWY.6703..preQ0.biosynthesis	TC-mgdl	-0.000522173	0.000182035	0.00642611	0.214414	TTf	TC_TTf
PWY.241..C4.photosynthetic.carbon.assimilation.cycle..NADP.ME.type	TC-mgdl	0.000340092	0.000118996	0.00660658	0.214414	TTf	TC_TTf
HCAMHPDEG.PWY..3.phenylpropanoate.and.3..3.hydroxyphenyl.propanoate.degradation.to.2.oxopent.4.enoate	TC-mgdl	7.78e-05	2.96e-05	0.0121511	0.215889	zBMIfa-TTf	TC_zBMI-TTf
PWY.6690..cinnamate.and.3.hydroxycinnamate.degradation.to.2.oxopent.4.enoate	TC-mgdl	7.78e-05	2.96e-05	0.0121511	0.215889	zBMIfa-TTf	TC_zBMI-TTf
PWY0.42..2.methylcitrate.cycle.I	TC-mgdl	7.64e-05	2.92e-05	0.0124364	0.215889	zBMIfa-TTf	TC_zBMI-TTf
PWY.6823..molybdenum.cofactor.biosynthesis	TC-mgdl	2.96e-05	1.14e-05	0.0131097	0.215889	zBMIfa-TTf	TC_zBMI-TTf
PWY.5676..acetyl.CoA.fermentation.to.butanoate.II	TC-mgdl	0.000188868	7.31e-05	0.0134125	0.215889	zBMIfa-TTf	TC_zBMI-TTf
PWY0.1277..3.phenylpropanoate.and.3..3.hydroxyphenyl.propanoate.degradation	TC-mgdl	0.000101483	3.95e-05	0.0138938	0.215889	zBMIfa-TTf	TC_zBMI-TTf
PWY.5675..nitrate.reduction.V..assimilatory.	TC-mgdl	0.000272455	0.000107278	0.0149815	0.215889	zBMIfa-TTf	TC_zBMI-TTf
DAPLYSINESYN.PWY..L.lysine.biosynthesis.I	TC-mgdl	0.000426075	0.000168021	0.0151242	0.215889	zBMIfa-TTf	TC_zBMI-TTf
ARGININE.SYN4.PWY..L.ornithine.de.novo..biosynthesis	TC-mgdl	-0.000784585	0.000310508	0.015465	0.215889	zBMIfa-TTf	TC_zBMI-TTf
PWY.7209..superpathway.of.pyrimidine.ribonucleosides.degradation	TC-mgdl	4.74e-05	1.88e-05	0.0156345	0.215889	zBMIfa-TTf	TC_zBMI-TTf
HEME.BIOSYNTHESIS.II..heme.biosynthesis.I..aerobic.	TC-mgdl	9.82e-05	3.89e-05	0.0156713	0.215889	zBMIfa-TTf	TC_zBMI-TTf
PWY66.400..glycolysis.VI..metazoan.	TC-mgdl	0.0006079	0.000241342	0.0157694	0.215889	zBMIfa-TTf	TC_zBMI-TTf
SALVADEHYPOX.PWY..adenosine.nucleotides.degradation.II	TC-mgdl	0.000450888	0.000179291	0.0159246	0.215889	zBMIfa-TTf	TC_zBMI-TTf
FAO.PWY..fatty.acid..beta..oxidation.I	TC-mgdl	0.000297521	0.000127535	0.0247712	0.216917	TTf	GluTGTC_TTf
HEXITOLDEGSUPER.PWY..superpathway.of.hexitol.degradation..bacteria.	TG-mgdl	-0.000344163	0.000147126	0.0244037	0.216917	TTf	GluTGTC_TTf
PWY.5188..tetrapyrrole.biosynthesis.I..from.glutamate.	Glu-mgdl	0.000475338	0.000204021	0.0249465	0.216917	TTf	GluTGTC_TTf
PWY.5686..UMP.biosynthesis	TG-mgdl	0.000828647	0.000356328	0.0252008	0.216917	TTf	GluTGTC_TTf
PWY.724..superpathway.of.L.lysine..L.threonine.and.L.methionine.biosynthesis.II	TG-mgdl	0.000359308	0.000154475	0.0251724	0.216917	TTf	GluTGTC_TTf
PWY.7279..aerobic.respiration.II..cytochrome.c...yeast.	TC-mgdl	3.55e-05	1.53e-05	0.0253245	0.216917	TTf	GluTGTC_TTf
PWY0.1415..superpathway.of.heme.biosynthesis.from.uroporphyrinogen.III	TC-mgdl	8.44e-05	3.64e-05	0.0256716	0.216917	TTf	GluTGTC_TTf
PWY0.42..2.methylcitrate.cycle.I	TG-mgdl	-6.56e-05	2.82e-05	0.0252197	0.216917	TTf	GluTGTC_TTf
THRESYN.PWY..superpathway.of.L.threonine.biosynthesis	TC-mgdl	-0.000461335	0.000199007	0.025636	0.216917	TTf	GluTGTC_TTf
PWY.5004..superpathway.of.L.citrulline.metabolism	TC-mgdl	2.38e-05	1.03e-05	0.0260114	0.218495	TTf	GluTGTC_TTf
ENTBACSYN.PWY..enterobactin.biosynthesis	TG-mgdl	-0.000205591	8.93e-05	0.0266744	0.219189	TTf	GluTGTC_TTf
MET.SAM.PWY..superpathway.of.S.adenosyl.L.methionine.biosynthesis	TC-mgdl	0.000373633	0.000162429	0.0267275	0.219189	TTf	GluTGTC_TTf
PWY.6936..seleno.amino.acid.biosynthesis	TC-mgdl	-0.000474111	0.000205639	0.0264022	0.219189	TTf	GluTGTC_TTf
PWY0.1296..purine.ribonucleosides.degradation	TG-mgdl	0.000586059	0.000254689	0.0266781	0.219189	TTf	GluTGTC_TTf
PWY0.1415..superpathway.of.heme.biosynthesis.from.uroporphyrinogen.III	TG-mgdl	-8.14e-05	3.54e-05	0.0268614	0.219189	TTf	GluTGTC_TTf
PWY.5136..fatty.acid..beta..oxidation.II..peroxisome.	TC-mgdl	0.000277557	0.000121297	0.0274849	0.221742	TTf	GluTGTC_TTf
KDO.NAGLIPASYN.PWY..superpathway.of..Kdo.2.lipid.A.biosynthesis	TG-mgdl	-3.44e-05	1.51e-05	0.0280074	0.222382	TTf	GluTGTC_TTf
PWY.5136..fatty.acid..beta..oxidation.II..peroxisome.	TG-mgdl	-0.000269197	0.000117944	0.0278585	0.222382	TTf	GluTGTC_TTf
TCA.GLYOX.BYPASS..superpathway.of.glyoxylate.bypass.and.TCA	TG-mgdl	-0.000246073	0.000107939	0.0280314	0.222382	TTf	GluTGTC_TTf
PWY.7279..aerobic.respiration.II..cytochrome.c...yeast.	TG-mgdl	-3.38e-05	1.48e-05	0.0284492	0.22445	TTf	GluTGTC_TTf
FAO.PWY..fatty.acid..beta..oxidation.I	TG-mgdl	-0.000281076	0.000124009	0.028896	0.224678	TTf	GluTGTC_TTf
PWY.5347..superpathway.of.L.methionine.biosynthesis..transsulfuration.	TC-mgdl	0.000359573	0.000158765	0.0290134	0.224678	TTf	GluTGTC_TTf
PWY.5913..TCA.cycle.VI..obligate.autotrophs.	Glu-mgdl	0.000312425	0.000137948	0.029014	0.224678	TTf	GluTGTC_TTf
PWY.6891..thiazole.biosynthesis.II..Bacillus.	TC-mgdl	0.000291043	0.000128719	0.0292648	0.224678	TTf	GluTGTC_TTf
SULFATE.CYS.PWY..superpathway.of.sulfate.assimilation.and.cysteine.biosynthesis	TG-mgdl	-0.000379151	0.000167644	0.0292261	0.224678	TTf	GluTGTC_TTf
PWY.6123..inosine.5..phosphate.biosynthesis.I	TC-mgdl	-0.00060568	0.000243958	0.0172224	0.225478	zBMIfa-TTf	TC_zBMI-TTf
PWY.7115..C4.photosynthetic.carbon.assimilation.cycle..NAD.ME.type	TC-mgdl	0.000196927	7.98e-05	0.0178036	0.225478	zBMIfa-TTf	TC_zBMI-TTf
PWY.6549..L.glutamine.biosynthesis.III	TC-mgdl	0.000203853	8.27e-05	0.0179943	0.225478	zBMIfa-TTf	TC_zBMI-TTf
AST.PWY..L.arginine.degradation.II..AST.pathway.	TC-mgdl	6.62e-05	2.71e-05	0.0187004	0.225478	zBMIfa-TTf	TC_zBMI-TTf
HOMOSER.METSYN.PWY..L.methionine.biosynthesis.I	TC-mgdl	0.000251884	0.000102929	0.0187712	0.225478	zBMIfa-TTf	TC_zBMI-TTf
PWY.5723..Rubisco.shunt	TC-mgdl	0.000235881	9.64e-05	0.0187798	0.225478	zBMIfa-TTf	TC_zBMI-TTf
MET.SAM.PWY..superpathway.of.S.adenosyl.L.methionine.biosynthesis	TC-mgdl	0.000395916	0.000161841	0.018809	0.225478	zBMIfa-TTf	TC_zBMI-TTf
PANTO.PWY..phosphopantothenate.biosynthesis.I	TC-mgdl	-0.000512343	0.000210111	0.0191703	0.225478	zBMIfa-TTf	TC_zBMI-TTf
PWY.5920..superpathway.of.heme.biosynthesis.from.glycine	TC-mgdl	9.66e-05	3.97e-05	0.0195356	0.225478	zBMIfa-TTf	TC_zBMI-TTf
PWY.7204..pyridoxal.5..phosphate.salvage.II..plants.	TC-mgdl	0.00012009	4.99e-05	0.0206743	0.225478	zBMIfa-TTf	TC_zBMI-TTf
PWY.5705..allantoin.degradation.to.glyoxylate.III	TC-mgdl	3.92e-05	1.63e-05	0.021051	0.225478	zBMIfa-TTf	TC_zBMI-TTf
PWY.5347..superpathway.of.L.methionine.biosynthesis..transsulfuration.	TC-mgdl	0.000380987	0.000158896	0.0211357	0.225478	zBMIfa-TTf	TC_zBMI-TTf
PWY.5855..ubiquinol.7.biosynthesis..prokaryotic.	TC-mgdl	2.94e-05	1.23e-05	0.0217201	0.225478	zBMIfa-TTf	TC_zBMI-TTf
PWY.5856..ubiquinol.9.biosynthesis..prokaryotic.	TC-mgdl	2.94e-05	1.23e-05	0.0217201	0.225478	zBMIfa-TTf	TC_zBMI-TTf
PWY.5857..ubiquinol.10.biosynthesis..prokaryotic.	TC-mgdl	2.94e-05	1.23e-05	0.0217201	0.225478	zBMIfa-TTf	TC_zBMI-TTf
PWY.6708..ubiquinol.8.biosynthesis..prokaryotic.	TC-mgdl	2.94e-05	1.23e-05	0.0217201	0.225478	zBMIfa-TTf	TC_zBMI-TTf
METSYN.PWY..L.homoserine.and.L.methionine.biosynthesis	TC-mgdl	0.000373104	0.000156446	0.0217918	0.225478	zBMIfa-TTf	TC_zBMI-TTf
SULFATE.CYS.PWY..superpathway.of.sulfate.assimilation.and.cysteine.biosynthesis	TC-mgdl	0.000406194	0.000170583	0.0219821	0.225478	zBMIfa-TTf	TC_zBMI-TTf
ARGDEG.PWY..superpathway.of.L.arginine..putrescine..and.4.aminobutanoate.degradation	TC-mgdl	0.000148362	6.23e-05	0.0220146	0.225478	zBMIfa-TTf	TC_zBMI-TTf
ORNARGDEG.PWY..superpathway.of.L.arginine.and.L.ornithine.degradation	TC-mgdl	0.000148362	6.23e-05	0.0220146	0.225478	zBMIfa-TTf	TC_zBMI-TTf
PWY.5747..2.methylcitrate.cycle.II	TC-mgdl	7.21e-05	3.04e-05	0.0224652	0.225478	zBMIfa-TTf	TC_zBMI-TTf
PWY.5690..TCA.cycle.II..plants.and.fungi.	TC-mgdl	0.000188823	8.01e-05	0.0232692	0.225478	zBMIfa-TTf	TC_zBMI-TTf
PWY.6124..inosine.5..phosphate.biosynthesis.II	TC-mgdl	-0.000609257	0.000258766	0.0234197	0.225478	zBMIfa-TTf	TC_zBMI-TTf
UBISYN.PWY..superpathway.of.ubiquinol.8.biosynthesis..prokaryotic.	TC-mgdl	3.28e-05	1.4e-05	0.0238217	0.225478	zBMIfa-TTf	TC_zBMI-TTf
GLUDEG.I.PWY..GABA.shunt	TC-mgdl	0.000295461	0.000125979	0.0239306	0.225478	zBMIfa-TTf	TC_zBMI-TTf
FAO.PWY..fatty.acid..beta..oxidation.I	TC-mgdl	0.00028865	0.000123466	0.0243528	0.225478	zBMIfa-TTf	TC_zBMI-TTf
PWY.7323..superpathway.of.GDP.mannose.derived.O.antigen.building.blocks.biosynthesis	TC-mgdl	-0.000312805	0.000133839	0.0243935	0.225478	zBMIfa-TTf	TC_zBMI-TTf
PWY.7446..sulfoglycolysis	TC-mgdl	2.57e-05	1.1e-05	0.0245518	0.225478	zBMIfa-TTf	TC_zBMI-TTf
PWY.7282..4.amino.2.methyl.5.phosphomethylpyrimidine.biosynthesis..yeast.	TC-mgdl	-0.00041054	0.000175996	0.0246536	0.225478	zBMIfa-TTf	TC_zBMI-TTf
PWY.6891..thiazole.biosynthesis.II..Bacillus.	TC-mgdl	0.000291655	0.000125156	0.0247891	0.225478	zBMIfa-TTf	TC_zBMI-TTf
PWY.5004..superpathway.of.L.citrulline.metabolism	TC-mgdl	2.31e-05	9.9e-06	0.0248426	0.225478	zBMIfa-TTf	TC_zBMI-TTf
PWY.6285..superpathway.of.fatty.acids.biosynthesis..E..coli.	TG-mgdl	-0.000255475	0.000113421	0.0298503	0.226735	TTf	GluTGTC_TTf
PWY3O.355..stearate.biosynthesis.III..fungi.	TG-mgdl	-7.3e-05	3.24e-05	0.0297607	0.226735	TTf	GluTGTC_TTf
GLUCARDEG.PWY..D.glucarate.degradation.I	TC-mgdl	9.18e-05	3.97e-05	0.0258099	0.227114	zBMIfa-TTf	TC_zBMI-TTf
PWY.6628..superpathway.of.L.phenylalanine.biosynthesis	TC-mgdl	0.000279262	0.000120785	0.0258738	0.227114	zBMIfa-TTf	TC_zBMI-TTf
RIBOSYN2.PWY..flavin.biosynthesis.I..bacteria.and.plants.	TC-mgdl	-0.000798647	0.000346619	0.0263581	0.227114	zBMIfa-TTf	TC_zBMI-TTf
LPSSYN.PWY..superpathway.of.lipopolysaccharide.biosynthesis	TC-mgdl	6.53e-05	2.83e-05	0.0264378	0.227114	zBMIfa-TTf	TC_zBMI-TTf
ANAGLYCOLYSIS.PWY..glycolysis.III..from.glucose.	TC-mgdl	-0.000452894	0.000197002	0.0266782	0.227114	zBMIfa-TTf	TC_zBMI-TTf
PWY.821..superpathway.of.sulfur.amino.acid.biosynthesis..Saccharomyces.cerevisiae.	TC-mgdl	0.00018045	7.89e-05	0.0273952	0.227114	zBMIfa-TTf	TC_zBMI-TTf
SO4ASSIM.PWY..sulfate.reduction.I..assimilatory.	TC-mgdl	0.000318517	0.000139501	0.027669	0.227114	zBMIfa-TTf	TC_zBMI-TTf
PWY.7269..NAD.NADP.NADH.NADPH.mitochondrial.interconversion..yeast.	TC-mgdl	5.5e-05	2.41e-05	0.0276972	0.227114	zBMIfa-TTf	TC_zBMI-TTf
P105.PWY..TCA.cycle.IV..2.oxoglutarate.decarboxylase.	TC-mgdl	0.000181349	7.98e-05	0.0282843	0.227114	zBMIfa-TTf	TC_zBMI-TTf
PWY.5136..fatty.acid..beta..oxidation.II..peroxisome.	TC-mgdl	0.000266085	0.000117219	0.0285331	0.227114	zBMIfa-TTf	TC_zBMI-TTf
GLUCONEO.PWY..gluconeogenesis.I	TC-mgdl	0.000375799	0.000165605	0.0285814	0.227114	zBMIfa-TTf	TC_zBMI-TTf
PWY0.1479..tRNA.processing	TC-mgdl	0.00021351	9.42e-05	0.0287889	0.227114	zBMIfa-TTf	TC_zBMI-TTf
PWY0.1415..superpathway.of.heme.biosynthesis.from.uroporphyrinogen.III	TC-mgdl	7.85e-05	3.47e-05	0.0290576	0.227114	zBMIfa-TTf	TC_zBMI-TTf
PWY0.1533..methylphosphonate.degradation.I	TC-mgdl	1.82e-05	8.04e-06	0.0292337	0.227114	zBMIfa-TTf	TC_zBMI-TTf
PWY.5189..tetrapyrrole.biosynthesis.II..from.glycine.	TC-mgdl	0.000119999	5.34e-05	0.0299651	0.227114	zBMIfa-TTf	TC_zBMI-TTf
PWY.5667..CDP.diacylglycerol.biosynthesis.I	TC-mgdl	-0.000532319	0.000236788	0.0300112	0.227114	zBMIfa-TTf	TC_zBMI-TTf
PWY0.1319..CDP.diacylglycerol.biosynthesis.II	TC-mgdl	-0.000532282	0.000236787	0.0300217	0.227114	zBMIfa-TTf	TC_zBMI-TTf
PWY0.1338..polymyxin.resistance	TC-mgdl	3.78e-05	1.69e-05	0.0309604	0.227114	zBMIfa-TTf	TC_zBMI-TTf
PWY.6749..CMP.legionaminate.biosynthesis.I	MUFA %	0.000191885	5.79e-05	0.00191348	0.227705	TTf	MFA_TTf
LPSSYN.PWY..superpathway.of.lipopolysaccharide.biosynthesis	TG-mgdl	-6.24e-05	2.77e-05	0.0301804	0.22803	TTf	GluTGTC_TTf
PWY.7371..1.4.dihydroxy.6.naphthoate.biosynthesis.II	Trans FA %	0.000116714	2.77e-05	0.000177133	0.228185	TTf	MacroPct_TTf
PWY.7392..taxadiene.biosynthesis..engineered.	PUFA %	-0.000203876	6.26e-05	0.00224013	0.228494	TTf	PFA_TTf
METSYN.PWY..L.homoserine.and.L.methionine.biosynthesis	TC-mgdl	0.000351345	0.000156558	0.0304218	0.228644	TTf	GluTGTC_TTf
P4.PWY..superpathway.of.L.lysine..L.threonine.and.L.methionine.biosynthesis.I	TC-mgdl	0.00033073	0.00011746	0.00738146	0.229146	TTf	TC_TTf
PWY.6803..phosphatidylcholine.acyl.editing	TC-mgdl	0.000111691	4.99e-05	0.0307353	0.229791	TTf	GluTGTC_TTf
PYRIDNUCSAL.PWY..NAD.salvage.pathway.I	TC-mgdl	0.000327936	0.000118495	0.00836596	0.23154	TTf	TC_TTf
GALACTARDEG.PWY..D.galactarate.degradation.I	TG-mgdl	-0.00011963	5.36e-05	0.0313209	0.231742	TTf	GluTGTC_TTf
GLUCARGALACTSUPER.PWY..superpathway.of.D.glucarate.and.D.galactarate.degradation	TG-mgdl	-0.00011963	5.36e-05	0.0313209	0.231742	TTf	GluTGTC_TTf
ORNDEG.PWY..superpathway.of.ornithine.degradation	TG-mgdl	-0.000199579	8.95e-05	0.0314863	0.231765	TTf	GluTGTC_TTf
P461.PWY..hexitol.fermentation.to.lactate..formate..ethanol.and.acetate	TC-mgdl	0.00025815	0.000117045	0.0330784	0.232087	zBMIfa-TTf	TC_zBMI-TTf
PWY.561..superpathway.of.glyoxylate.cycle.and.fatty.acid.degradation	TC-mgdl	0.000169315	7.68e-05	0.0330997	0.232087	zBMIfa-TTf	TC_zBMI-TTf
PWY.6936..seleno.amino.acid.biosynthesis	TC-mgdl	-0.000445925	0.000202457	0.0333052	0.232087	zBMIfa-TTf	TC_zBMI-TTf
PWY.5345..superpathway.of.L.methionine.biosynthesis..by.sulfhydrylation.	TC-mgdl	0.000397572	0.000180748	0.0335302	0.232087	zBMIfa-TTf	TC_zBMI-TTf
PWY.3001..superpathway.of.L.isoleucine.biosynthesis.I	TC-mgdl	-0.000338484	0.000152115	0.0317728	0.232178	TTf	GluTGTC_TTf
PWY.7094..fatty.acid.salvage	TC-mgdl	3.33e-05	1.5e-05	0.0318676	0.232178	TTf	GluTGTC_TTf
HEMESYN2.PWY..heme.biosynthesis.II..anaerobic.	TC-mgdl	8.11e-05	3.72e-05	0.0350302	0.232234	zBMIfa-TTf	TC_zBMI-TTf
METHGLYUT.PWY..superpathway.of.methylglyoxal.degradation	TC-mgdl	0.000134898	6.2e-05	0.0352654	0.232234	zBMIfa-TTf	TC_zBMI-TTf
PWY.5030..L.histidine.degradation.III	TC-mgdl	-0.000600287	0.000276162	0.0355583	0.232234	zBMIfa-TTf	TC_zBMI-TTf
PWY.7046..4.coumarate.degradation..anaerobic.	TC-mgdl	5.99e-05	2.76e-05	0.0355615	0.232234	zBMIfa-TTf	TC_zBMI-TTf
POLYAMSYN.PWY..superpathway.of.polyamine.biosynthesis.I	TC-mgdl	0.000205975	9.5e-05	0.0359306	0.232923	zBMIfa-TTf	TC_zBMI-TTf
AEROBACTINSYN.PWY..aerobactin.biosynthesis	TC-mgdl	2.19e-05	1.01e-05	0.036102	0.232923	zBMIfa-TTf	TC_zBMI-TTf
FERMENTATION.PWY..mixed.acid.fermentation	Glu-mgdl	0.000244818	0.000111586	0.0341071	0.236229	TTf	GluTGTC_TTf
GLYCOLYSIS.TCA.GLYOX.BYPASS..superpathway.of.glycolysis..pyruvate.dehydrogenase..TCA..and.glyoxylate.bypass	TG-mgdl	-0.000326514	0.00014876	0.0340358	0.236229	TTf	GluTGTC_TTf
NAD.BIOSYNTHESIS.II..NAD.salvage.pathway.II	TG-mgdl	-0.00027366	0.000124221	0.0334167	0.236229	TTf	GluTGTC_TTf
NONOXIPENT.PWY..pentose.phosphate.pathway..non.oxidative.branch.	TG-mgdl	-0.000402174	0.00018278	0.0336214	0.236229	TTf	GluTGTC_TTf
PRPP.PWY..superpathway.of.histidine..purine..and.pyrimidine.biosynthesis	TG-mgdl	-0.000430516	0.000195661	0.0336209	0.236229	TTf	GluTGTC_TTf
PWY.5189..tetrapyrrole.biosynthesis.II..from.glycine.	TC-mgdl	0.000121256	5.53e-05	0.0342433	0.236229	TTf	GluTGTC_TTf
PWY.6113..superpathway.of.mycolate.biosynthesis	TG-mgdl	-0.000371395	0.000169084	0.0339123	0.236229	TTf	GluTGTC_TTf
TCA..TCA.cycle.I..prokaryotic.	TG-mgdl	-0.000274027	0.000124493	0.0335582	0.236229	TTf	GluTGTC_TTf
ARGDEG.PWY..superpathway.of.L.arginine..putrescine..and.4.aminobutanoate.degradation	TG-mgdl	-0.000129124	5.93e-05	0.0353974	0.237109	TTf	GluTGTC_TTf
ECASYN.PWY..enterobacterial.common.antigen.biosynthesis	TC-mgdl	5.08e-05	2.35e-05	0.0363633	0.237109	TTf	GluTGTC_TTf
KDO.NAGLIPASYN.PWY..superpathway.of..Kdo.2.lipid.A.biosynthesis	TC-mgdl	3.36e-05	1.55e-05	0.0362446	0.237109	TTf	GluTGTC_TTf
ORNARGDEG.PWY..superpathway.of.L.arginine.and.L.ornithine.degradation	TG-mgdl	-0.000129124	5.93e-05	0.0353974	0.237109	TTf	GluTGTC_TTf
PRPP.PWY..superpathway.of.histidine..purine..and.pyrimidine.biosynthesis	TC-mgdl	0.000436494	0.000201223	0.0360672	0.237109	TTf	GluTGTC_TTf
PWY.5022..4.aminobutanoate.degradation.V	TC-mgdl	0.000264989	0.000121445	0.0350459	0.237109	TTf	GluTGTC_TTf
PWY.5173..superpathway.of.acetyl.CoA.biosynthesis	TG-mgdl	-0.000107923	4.96e-05	0.0356543	0.237109	TTf	GluTGTC_TTf
PWY.6588..pyruvate.fermentation.to.acetone	TG-mgdl	-5.36e-05	2.47e-05	0.0360502	0.237109	TTf	GluTGTC_TTf
PWY.6629..superpathway.of.L.tryptophan.biosynthesis	TC-mgdl	0.000342852	0.000157597	0.0355602	0.237109	TTf	GluTGTC_TTf
PWY.6737..starch.degradation.V	TG-mgdl	0.000983722	0.000453085	0.0359091	0.237109	TTf	GluTGTC_TTf
PWY.7204..pyridoxal.5..phosphate.salvage.II..plants.	TG-mgdl	-0.000107779	4.97e-05	0.0362201	0.237109	TTf	GluTGTC_TTf
PWY.7446..sulfoglycolysis	TG-mgdl	-2.37e-05	1.09e-05	0.0355252	0.237109	TTf	GluTGTC_TTf
PWY.7094..fatty.acid.salvage	TC-mgdl	3.06e-05	1.43e-05	0.0379658	0.240212	zBMIfa-TTf	TC_zBMI-TTf
PWY.6353..purine.nucleotides.degradation.II..aerobic.	TC-mgdl	0.000310141	0.000144834	0.0382375	0.240212	zBMIfa-TTf	TC_zBMI-TTf
PWY.5860..superpathway.of.demethylmenaquinol.6.biosynthesis.I	TC-mgdl	0.000137934	6.45e-05	0.0383532	0.240212	zBMIfa-TTf	TC_zBMI-TTf
DAPLYSINESYN.PWY..L.lysine.biosynthesis.I	TC-mgdl	0.00037047	0.000172076	0.0374081	0.240448	TTf	GluTGTC_TTf
P4.PWY..superpathway.of.L.lysine..L.threonine.and.L.methionine.biosynthesis.I	Glu-mgdl	0.000254895	0.000118876	0.0381459	0.240448	TTf	GluTGTC_TTf
PENTOSE.P.PWY..pentose.phosphate.pathway	TG-mgdl	-0.000323847	0.000151235	0.0383909	0.240448	TTf	GluTGTC_TTf
PWY.7371..1.4.dihydroxy.6.naphthoate.biosynthesis.II	TG-mgdl	5.81e-05	2.71e-05	0.0383804	0.240448	TTf	GluTGTC_TTf
PWY0.1479..tRNA.processing	TC-mgdl	0.00020436	9.51e-05	0.0376573	0.240448	TTf	GluTGTC_TTf
PWY3O.355..stearate.biosynthesis.III..fungi.	TC-mgdl	7.16e-05	3.33e-05	0.0377503	0.240448	TTf	GluTGTC_TTf
ARGININE.SYN4.PWY..L.ornithine.de.novo..biosynthesis	TC-mgdl	-0.000798128	0.000297983	0.0105128	0.242857	TTf	TC_TTf
PWY.7209..superpathway.of.pyrimidine.ribonucleosides.degradation	TC-mgdl	4.82e-05	1.8e-05	0.0106965	0.242857	TTf	TC_TTf
PWY.6630..superpathway.of.L.tyrosine.biosynthesis	TC-mgdl	0.00018262	6.85e-05	0.0108386	0.242857	TTf	TC_TTf
PWY0.1297..superpathway.of.purine.deoxyribonucleosides.degradation	TC-mgdl	0.000227198	8.58e-05	0.011373	0.242857	TTf	TC_TTf
FERMENTATION.PWY..mixed.acid.fermentation	TC-mgdl	0.000292479	0.000111132	0.0118291	0.242857	TTf	TC_TTf
PWY.7117..C4.photosynthetic.carbon.assimilation.cycle..PEPCK.type	TC-mgdl	0.0003794	0.000144252	0.0118792	0.242857	TTf	TC_TTf
ORNDEG.PWY..superpathway.of.ornithine.degradation	TC-mgdl	0.000236494	8.99e-05	0.0119048	0.242857	TTf	TC_TTf
P441.PWY..superpathway.of.N.acetylneuraminate.degradation	TG-mgdl	-0.000269985	0.000126481	0.0389744	0.243037	TTf	GluTGTC_TTf
PWY.7254..TCA.cycle.VII..acetate.producers.	TC-mgdl	0.000140152	6.6e-05	0.0398641	0.24516	zBMIfa-TTf	TC_zBMI-TTf
PWY.6629..superpathway.of.L.tryptophan.biosynthesis	TC-mgdl	0.000326389	0.000154342	0.0405789	0.24516	zBMIfa-TTf	TC_zBMI-TTf
PWY.5920..superpathway.of.heme.biosynthesis.from.glycine	TG-mgdl	-8.54e-05	4.01e-05	0.0395811	0.245747	TTf	GluTGTC_TTf
PWY.5667..CDP.diacylglycerol.biosynthesis.I	Fiber %	0.000711572	0.000230705	0.00360008	0.246321	TTf	FibPct_TTf
PWY.6317..galactose.degradation.I..Leloir.pathway.	Fiber %	0.000485524	0.000159369	0.0039905	0.246321	TTf	FibPct_TTf
PWY.6527..stachyose.degradation	Fiber %	0.000575355	0.00018956	0.00411513	0.246321	TTf	FibPct_TTf
PWY0.1319..CDP.diacylglycerol.biosynthesis.II	Fiber %	0.000711587	0.000230701	0.00359889	0.246321	TTf	FibPct_TTf
ANAGLYCOLYSIS.PWY..glycolysis.III..from.glucose.	TC-mgdl	-0.000436396	0.000206155	0.0405432	0.246365	TTf	GluTGTC_TTf
FUCCAT.PWY..fucose.degradation	TG-mgdl	-0.000187142	8.83e-05	0.0403787	0.246365	TTf	GluTGTC_TTf
PWY.6901..superpathway.of.glucose.and.xylose.degradation	TG-mgdl	-0.000254546	0.000119832	0.0398866	0.246365	TTf	GluTGTC_TTf
PWY.3001..superpathway.of.L.isoleucine.biosynthesis.I	TC-mgdl	-0.000307457	0.000146725	0.0423481	0.246493	zBMIfa-TTf	TC_zBMI-TTf
PWY0.1298..superpathway.of.pyrimidine.deoxyribonucleosides.degradation	TG-mgdl	-0.000151	7.14e-05	0.0408111	0.246942	TTf	GluTGTC_TTf
PWY.5659..GDP.mannose.biosynthesis	TC-mgdl	-0.00036364	0.000172268	0.0410798	0.247519	TTf	GluTGTC_TTf
GALACT.GLUCUROCAT.PWY..superpathway.of.hexuronide.and.hexuronate.degradation	Glu-mgdl	0.000188148	8.92e-05	0.0413231	0.247746	TTf	GluTGTC_TTf
PWY.5723..Rubisco.shunt	TG-mgdl	-0.000203372	9.66e-05	0.0415563	0.247746	TTf	GluTGTC_TTf
PWY.5747..2.methylcitrate.cycle.II	TG-mgdl	-6.14e-05	2.92e-05	0.0421086	0.247746	TTf	GluTGTC_TTf
PWY.621..sucrose.degradation.III..sucrose.invertase.	Glu-mgdl	0.000241958	0.000115263	0.0421585	0.247746	TTf	GluTGTC_TTf
PWY0.1298..superpathway.of.pyrimidine.deoxyribonucleosides.degradation	TC-mgdl	0.000154514	7.35e-05	0.0417791	0.247746	TTf	GluTGTC_TTf
PWY66.400..glycolysis.VI..metazoan.	TG-mgdl	-0.000502171	0.000239128	0.0420814	0.247746	TTf	GluTGTC_TTf
ECASYN.PWY..enterobacterial.common.antigen.biosynthesis	TG-mgdl	-4.78e-05	2.28e-05	0.042585	0.24821	TTf	GluTGTC_TTf
PWY.5030..L.histidine.degradation.III	TC-mgdl	-0.000602702	0.00028763	0.0425107	0.24821	TTf	GluTGTC_TTf
PWY.7117..C4.photosynthetic.carbon.assimilation.cycle..PEPCK.type	Glu-mgdl	0.00030531	0.00014591	0.0427887	0.248383	TTf	GluTGTC_TTf
RIBOSYN2.PWY..flavin.biosynthesis.I..bacteria.and.plants.	TC-mgdl	-0.000759987	0.000363626	0.0430183	0.248705	TTf	GluTGTC_TTf
X1CMET2.PWY..N10.formyl.tetrahydrofolate.biosynthesis	TG-mgdl	0.000491076	0.0002359	0.0438114	0.249254	TTf	GluTGTC_TTf
AEROBACTINSYN.PWY..aerobactin.biosynthesis	TC-mgdl	2.19e-05	1.05e-05	0.043565	0.249254	TTf	GluTGTC_TTf
METHGLYUT.PWY..superpathway.of.methylglyoxal.degradation	TC-mgdl	0.000135006	6.47e-05	0.0433097	0.249254	TTf	GluTGTC_TTf
PWY0.881..superpathway.of.fatty.acid.biosynthesis.I..E..coli.	TC-mgdl	0.000111691	5.36e-05	0.043761	0.249254	TTf	GluTGTC_TTf
PWY.7269..NAD.NADP.NADH.NADPH.mitochondrial.interconversion..yeast.	TG-mgdl	-4.83e-05	2.32e-05	0.0439917	0.249286	TTf	GluTGTC_TTf

## Sheet: Table S9
VF-GeneName	VF-geneDefinition	VF-ID	VF category	Bacteria	S117	S134	S1531	S1708	S179	S1914	S1922	S1969	S1972	S201	S2146	S2148	S2216	S2221	S2269	S2270	S2289	S2345	S2429	S2452	S2468	S2527	S2593	S2600	S2601	S2608	S2627	S2632	S2663	S2680	S2726	S2817	S2846	S2883	S2927	S2967	S2971	S329	S339	S402	S573	S578	S847	S865	S884
agg3A	adhesin protein	AAFs (VF0214)	Adherence; Fimbrial adhesin; Adhesive pili of the chaperone-usher family	Escherichia coli 55989	0	0	0	1	0	0	0	0	0	0	0	0	0	0	0	0	0	0	1	0	0	0	0	0	0	0	0	0	0	0	0	0	0	0	0	0	0	0	0	0	0	0	0	0	0
agg3B	invasin protein	AAFs (VF0214)	Adherence; Fimbrial adhesin; Adhesive pili of the chaperone-usher family	Escherichia coli 55989	0	0	0	1	0	0	0	0	0	0	0	0	0	0	0	0	0	0	1	0	0	0	0	0	0	0	0	0	0	0	0	0	0	0	0	0	0	0	0	0	0	0	0	0	0
agg3C	usher protein	AAFs (VF0214)	Adherence; Fimbrial adhesin; Adhesive pili of the chaperone-usher family	Escherichia coli 55989	0	0	0	1	0	0	0	0	0	0	0	0	0	0	0	0	0	0	1	0	0	0	0	0	0	0	0	0	0	0	0	0	0	0	0	0	0	0	0	0	0	0	0	0	0
agg3D	periplasmic chaperone	AAFs (VF0214)	Adherence; Fimbrial adhesin; Adhesive pili of the chaperone-usher family	Escherichia coli 55989	0	0	0	1	0	0	0	0	0	0	0	0	0	0	0	0	0	0	1	0	0	0	0	0	0	0	0	0	0	0	0	0	0	0	0	0	0	0	0	0	0	0	0	0	0
iucA	aerobactin synthesis protein IucA	Aerobactin (VF0123)	Nutritional/Metabolic factor; Metal uptake; Iron uptake; Siderophore uptake system	Shigella flexneri 2a str. 301	0	0	1	1	0	0	1	0	0	0	0	0	0	0	0	0	0	0	1	0	0	0	0	0	0	1	1	0	0	1	0	0	0	1	0	0	1	0	0	0	0	0	0	1	0
iucB	aerobactin synthesis protein IucB	Aerobactin (VF0123)	Nutritional/Metabolic factor; Metal uptake; Iron uptake; Siderophore uptake system	Shigella flexneri 2a str. 301	0	0	1	1	0	0	1	1	0	0	0	1	1	0	0	0	0	0	1	1	0	0	0	0	0	1	0	0	0	0	0	0	0	1	0	0	0	0	0	0	0	0	0	1	1
iucC	aerobactin synthesis protein IucC	Aerobactin (VF0123)	Nutritional/Metabolic factor; Metal uptake; Iron uptake; Siderophore uptake system	Shigella flexneri 2a str. 301	0	0	1	1	0	0	1	0	0	0	0	0	0	0	0	0	0	0	1	1	0	0	0	0	0	1	0	0	0	1	0	0	0	1	0	0	0	0	0	0	0	0	0	1	1
iucD	aerobactin synthesis protein IucC lysine 6-monooxygenase	Aerobactin (VF0123)	Nutritional/Metabolic factor; Metal uptake; Iron uptake; Siderophore uptake system	Shigella flexneri 2a str. 301	0	0	1	1	0	0	1	0	0	0	0	0	0	0	0	0	0	0	1	0	0	0	0	0	0	1	0	0	0	0	0	0	0	1	0	0	0	0	0	0	0	0	0	1	1
iutA	aerobactin receptor IutA	Aerobactin (VF0123)	Nutritional/Metabolic factor; Metal uptake; Iron uptake; Siderophore uptake system	Shigella flexneri 2a str. 301	0	0	0	0	0	0	0	0	0	0	0	0	0	0	0	0	0	0	0	1	0	0	0	0	0	0	0	0	0	0	0	0	0	0	0	0	0	0	0	0	0	0	0	0	0
iucA	aerobactin siderophore biosynthesis protein IucD	Aerobactin (VF0229)	Nutritional/Metabolic factor; Metal uptake; Iron uptake; Siderophore uptake system	Escherichia coli CFT073	0	0	0	0	0	0	0	0	0	0	0	0	1	0	0	0	0	0	0	0	0	0	0	0	0	1	0	0	0	0	0	0	0	0	0	1	0	0	0	0	0	0	0	0	0
iucB	aerobactin siderophore biosynthesis protein IucB	Aerobactin (VF0229)	Nutritional/Metabolic factor; Metal uptake; Iron uptake; Siderophore uptake system	Escherichia coli CFT073	0	0	0	0	0	0	0	0	0	0	0	0	1	0	0	0	0	0	0	0	0	0	0	0	0	1	0	0	0	0	0	0	0	0	0	1	1	0	0	0	0	0	0	0	0
iucC	aerobactin siderophore biosynthesis protein IucC	Aerobactin (VF0229)	Nutritional/Metabolic factor; Metal uptake; Iron uptake; Siderophore uptake system	Escherichia coli CFT073	0	0	0	0	0	0	0	0	0	0	0	0	1	0	0	0	0	0	0	0	0	0	0	0	0	1	1	0	0	0	0	0	0	1	0	1	0	0	0	0	0	0	0	0	0
iucD	L-lysine 6-monooxygenase IucD	Aerobactin (VF0229)	Nutritional/Metabolic factor; Metal uptake; Iron uptake; Siderophore uptake system	Escherichia coli CFT073	0	0	0	0	0	0	0	0	0	0	0	0	1	0	0	0	0	0	0	0	0	0	0	0	0	1	0	1	0	0	0	0	0	1	0	1	1	0	0	0	0	0	0	0	0
iutA	ferric aerobactin receptor precusor IutA	Aerobactin (VF0229)	Nutritional/Metabolic factor; Metal uptake; Iron uptake; Siderophore uptake system	Escherichia coli CFT073	0	0	1	1	0	0	1	0	0	0	0	0	1	0	0	0	0	0	1	0	0	0	0	0	0	2	0	0	0	0	0	0	0	2	0	1	0	0	0	0	0	0	0	1	0
csgA	curlin major subunit CsgA	Agf (VF0103)	Adherence; Fimbrial adhesin; Bacterial amyloid fibers; Curli; Biofilm; Biofilm formation	Salmonella enterica subsp. enterica serovar Typhimurium str. LT2	0	0	0	0	0	0	0	0	0	0	0	0	0	0	1	0	0	0	0	0	0	0	0	0	0	1	0	0	0	1	0	0	0	0	0	0	0	0	0	0	0	0	0	0	0
csgB	minor curlin subunit precursor curli nucleator protein CsgB	Agf (VF0103)	Adherence; Fimbrial adhesin; Bacterial amyloid fibers; Curli; Biofilm; Biofilm formation	Salmonella enterica subsp. enterica serovar Typhimurium str. LT2	0	0	1	1	0	0	1	0	0	0	0	1	1	0	1	0	0	0	1	1	1	0	0	0	1	2	1	1	0	1	0	0	0	1	0	1	1	1	0	0	0	0	0	1	1
csgC	curli assembly protein CsgC	Agf (VF0103)	Adherence; Fimbrial adhesin; Bacterial amyloid fibers; Curli; Biofilm; Biofilm formation	Salmonella enterica subsp. enterica serovar Typhimurium str. LT2	0	1	0	0	0	0	0	0	0	0	0	0	0	0	0	0	0	0	0	0	0	0	0	0	0	0	0	0	0	0	0	0	0	0	0	0	0	0	0	0	0	0	0	0	0
csgE	curli production assembly/transport protein CsgE	Agf (VF0103)	Adherence; Fimbrial adhesin; Bacterial amyloid fibers; Curli; Biofilm; Biofilm formation	Salmonella enterica subsp. enterica serovar Typhimurium str. LT2	1	0	0	1	0	0	1	0	0	0	0	0	1	1	0	0	1	0	1	1	1	0	0	0	1	2	1	1	0	1	0	0	0	1	0	1	1	1	0	0	0	0	0	1	1
csgF	curli production assembly/transport protein CsgF	Agf (VF0103)	Adherence; Fimbrial adhesin; Bacterial amyloid fibers; Curli; Biofilm; Biofilm formation	Salmonella enterica subsp. enterica serovar Typhimurium str. LT2	0	0	1	1	0	0	1	0	0	0	0	1	1	1	1	0	0	0	1	1	1	0	0	1	1	1	1	1	0	1	0	0	0	1	0	1	1	0	0	0	0	0	0	1	1
csgG	curli production assembly/transport protein CsgG	Agf (VF0103)	Adherence; Fimbrial adhesin; Bacterial amyloid fibers; Curli; Biofilm; Biofilm formation	Salmonella enterica subsp. enterica serovar Typhimurium str. LT2	0	0	1	1	0	0	1	0	0	0	0	0	2	0	0	0	0	0	1	1	1	0	0	0	1	2	1	1	0	1	0	0	0	1	0	1	1	0	0	0	0	0	0	1	1
aslA	putative arylsulfatase	AslA (VF0238)	Invasion	Escherichia coli O18:K1:H7 str. RS218	0	0	2	1	0	0	1	0	0	0	0	1	1	1	0	0	1	0	1	1	0	0	0	0	2	2	1	0	0	1	0	0	0	1	0	1	1	0	0	0	0	0	0	1	1
cpsF	polysaccharide biosynthesis protein CpsF	Capsule (VF0274)	Immune modulation; Antiphagocytosis	Streptococcus agalactiae 2603V/R	0	0	0	0	0	0	0	0	0	0	0	0	0	0	0	0	0	0	0	1	0	0	0	0	0	0	0	0	0	0	0	0	0	0	0	0	0	0	0	0	0	0	0	0	1
chuA	Outer membrane heme/hemoglobin receptor ChuA	Chu (VF0227)	Nutritional/Metabolic factor; Metal uptake; Iron uptake; Heme uptake system	Escherichia coli CFT073	0	0	0	0	0	0	0	0	0	0	0	0	1	0	0	0	0	0	0	0	0	0	0	0	0	1	0	0	0	0	0	0	0	0	0	0	0	0	0	0	0	0	0	1	0
chuS	heme oxygenase ChuS	Chu (VF0227)	Nutritional/Metabolic factor; Metal uptake; Iron uptake; Heme uptake system	Escherichia coli CFT073	0	0	1	0	0	0	0	0	0	0	0	0	1	1	0	0	0	0	0	0	0	0	0	0	0	1	0	0	0	1	0	0	0	0	0	0	0	0	0	0	0	0	0	1	0
chuT	periplasmic heme-binding protein ChuT	Chu (VF0227)	Nutritional/Metabolic factor; Metal uptake; Iron uptake; Heme uptake system	Escherichia coli CFT073	0	0	0	0	0	0	0	0	0	0	0	0	1	1	0	0	0	0	0	0	0	0	0	0	0	1	0	0	0	0	0	0	0	0	0	0	0	0	0	0	0	0	0	1	0
chuU	heme permease protein ChuU	Chu (VF0227)	Nutritional/Metabolic factor; Metal uptake; Iron uptake; Heme uptake system	Escherichia coli CFT073	0	0	0	0	0	0	0	0	0	0	0	0	1	0	0	0	0	0	0	0	0	0	0	0	0	1	0	0	0	0	0	0	0	0	0	0	0	0	0	0	0	0	0	1	0
chuV	ATP-binding hydrophilic protein ChuV	Chu (VF0227)	Nutritional/Metabolic factor; Metal uptake; Iron uptake; Heme uptake system	Escherichia coli CFT073	0	0	0	0	0	0	0	0	0	0	0	0	1	1	0	0	0	0	0	0	0	0	0	0	1	1	0	0	0	1	0	0	0	0	0	0	0	0	0	0	0	0	0	1	0
chuW	Putative oxygen independent coproporphyrinogen III oxidase	Chu (VF0227)	Nutritional/Metabolic factor; Metal uptake; Iron uptake; Heme uptake system	Escherichia coli CFT073	0	0	0	0	0	0	0	0	0	0	0	0	1	1	0	0	0	0	0	0	0	0	0	0	0	1	0	0	0	1	0	0	0	0	0	0	0	0	0	0	0	0	0	1	0
chuX	putative heme-binding protein ChuX	Chu (VF0227)	Nutritional/Metabolic factor; Metal uptake; Iron uptake; Heme uptake system	Escherichia coli CFT073	0	0	0	0	0	0	0	0	0	0	0	0	1	2	0	0	0	0	0	0	0	0	0	0	0	1	0	0	0	1	0	0	0	0	0	0	0	0	0	0	0	0	0	1	0
chuY	ChuY	Chu (VF0227)	Nutritional/Metabolic factor; Metal uptake; Iron uptake; Heme uptake system	Escherichia coli CFT073	0	0	1	0	0	0	0	1	0	0	0	0	1	1	0	0	0	0	0	0	1	0	0	0	0	1	0	0	0	1	0	0	0	0	0	0	0	0	0	0	0	0	0	1	0
cnf1	cytotoxic necrotizing factor 1	CNF-1 (VF0240)	Exotoxin; Intracellularly active toxin; Deamidase	Escherichia coli str. E-B35	0	0	0	0	0	0	0	0	0	0	0	0	1	0	0	0	0	0	0	0	0	0	0	0	0	0	0	0	0	0	0	0	0	0	0	0	0	0	0	0	0	0	0	0	0
cfaD'	colonisation factor antigen d'	Colonization factor antigen I fimbriae (CFA/I) (AI018)	Adherence; Fimbrial adhesin; Adhesive pili of the chaperone-usher family	Escherichia coli str. E7473	0	0	0	1	0	0	0	0	0	0	0	0	0	0	0	0	0	0	1	0	0	0	0	0	0	0	0	0	0	0	0	0	0	0	0	0	0	0	0	0	0	0	0	0	0
ctxB	cholera enterotoxin B subunit	CT (VF0128)	Exotoxin; Intracellularly active toxin; ADP-ribosyltransferase (ADPRT); Effector delivery system; Type II secretion system (T2SS); T2SS effectors	Vibrio cholerae O1 biovar El Tor str. N16961	0	0	0	0	0	0	0	0	0	0	0	0	0	0	0	0	0	0	0	0	0	0	0	0	0	0	0	1	0	0	0	0	0	0	0	0	0	0	0	0	0	0	0	0	0
csgD	DNA-binding transcriptional regulator CsgD	curli fibers/thin aggregative fimbriae (AGF) (AI094)	Adherence; Fimbrial adhesin; Bacterial amyloid fibers; Curli; Biofilm; Biofilm formation	Salmonella enterica subsp. enterica serovar Typhimurium str. LT2	1	0	1	1	0	0	1	0	0	0	0	1	1	0	0	0	0	0	1	1	1	0	0	0	1	2	1	0	0	0	0	0	0	1	0	1	1	1	0	0	0	0	0	1	0
aap/aspU	Dispersin	Dispersin (VF0215)	Others (promote dispersal)	Escherichia coli O44:H18 042	0	0	0	1	0	0	0	0	0	0	0	0	0	0	0	0	1	0	1	1	0	0	0	0	0	0	0	0	0	0	0	0	0	1	0	1	0	0	0	0	0	0	0	0	0
astA	heat-stable enterotoxin 1	EAST1 (VF0216)	Exotoxin; Membrane-acting toxin; Activator of membrane-bound guanylyl cyclase	Escherichia coli O44:H18 042	0	0	1	1	1	0	0	0	0	0	0	0	0	2	0	0	0	0	1	1	1	0	0	0	1	1	1	0	0	0	0	0	0	3	0	1	1	0	0	0	0	0	0	0	0
yagV/ecpE	E. coli common pilus chaperone EcpE	ECP (VF0404)	Adherence; Fimbrial adhesin; Adhesive pili of the chaperone-usher family	Escherichia coli O157:H7 str. EDL933	0	0	0	1	0	0	1	0	0	0	0	1	1	0	0	0	1	0	1	1	2	0	0	0	1	2	1	0	0	0	0	0	0	1	0	1	1	0	0	0	0	0	0	1	0
yagW/ecpD	polymerized tip adhesin of ECP fibers	ECP (VF0404)	Adherence; Fimbrial adhesin; Adhesive pili of the chaperone-usher family	Escherichia coli O157:H7 str. EDL933	0	0	0	1	0	0	1	0	0	0	0	0	1	0	0	0	0	0	1	1	0	0	0	0	1	1	1	0	0	0	0	0	0	1	0	1	0	0	0	0	0	0	0	1	0
yagX/ecpC	E. coli common pilus usher EcpC	ECP (VF0404)	Adherence; Fimbrial adhesin; Adhesive pili of the chaperone-usher family	Escherichia coli O157:H7 str. EDL933	0	0	0	1	0	0	1	0	0	0	0	1	1	0	0	0	0	0	1	1	0	0	0	0	1	1	1	0	0	0	0	0	0	1	0	1	1	0	0	0	0	0	0	1	0
yagY/ecpB	E. coli common pilus chaperone EcpB	ECP (VF0404)	Adherence; Fimbrial adhesin; Adhesive pili of the chaperone-usher family	Escherichia coli O157:H7 str. EDL933	0	0	0	1	0	0	1	0	1	0	0	1	1	0	0	0	1	0	1	1	1	0	0	0	1	1	1	1	0	1	0	0	0	1	0	1	1	0	0	0	0	0	0	1	1
yagZ/ecpA	E. coli common pilus structural subunit EcpA	ECP (VF0404)	Adherence; Fimbrial adhesin; Adhesive pili of the chaperone-usher family	Escherichia coli O157:H7 str. EDL933	2	1	0	1	0	0	1	0	1	0	0	1	1	1	0	0	0	0	1	1	1	0	0	0	1	1	1	1	0	1	0	0	0	1	0	1	1	0	0	0	0	0	0	1	1
ykgK/ecpR	regulator protein EcpR	ECP (VF0404)	Adherence; Fimbrial adhesin; Adhesive pili of the chaperone-usher family	Escherichia coli O157:H7 str. EDL933	0	0	0	1	0	0	1	0	0	0	0	1	1	0	0	0	0	0	1	1	1	0	0	0	1	1	1	1	0	0	0	0	0	1	0	1	1	0	0	0	0	0	0	1	1
entS	enterobactin exporter iron-regulated	enterobactin (IA019)	Nutritional/Metabolic factor; Metal uptake; Iron uptake; Siderophore uptake system	Escherichia coli CFT073	0	0	0	1	0	0	1	0	0	0	0	1	1	0	0	0	0	0	1	1	1	0	0	0	1	2	1	0	0	0	0	0	0	1	0	1	1	0	0	0	0	0	0	1	0
fes	enterobactin/ferric enterobactin esterase	enterobactin (IA019)	Nutritional/Metabolic factor; Metal uptake; Iron uptake; Siderophore uptake system	Escherichia coli CFT073	0	0	1	1	0	0	1	0	0	0	0	1	1	0	0	0	0	0	1	1	0	0	0	0	1	2	1	1	0	0	0	0	0	1	0	1	1	0	0	0	0	0	0	1	0
entA	23-dihydro-23-dihydroxybenzoate dehydrogenase	Enterobactin (VF0228)	Nutritional/Metabolic factor; Metal uptake; Iron uptake; Siderophore uptake system	Escherichia coli CFT073	1	0	0	1	0	0	1	1	0	0	0	1	1	1	1	0	1	0	1	1	1	0	0	0	1	2	1	1	0	1	0	0	1	1	0	1	1	1	0	0	0	0	0	1	1
entB	isochorismatase	Enterobactin (VF0228)	Nutritional/Metabolic factor; Metal uptake; Iron uptake; Siderophore uptake system	Escherichia coli CFT073	0	0	1	1	0	0	1	0	0	0	0	1	1	1	1	0	1	0	1	1	0	0	0	0	1	4	1	0	0	0	0	0	0	1	0	1	1	0	0	0	0	0	0	1	0
entC	isochorismate synthase 1	Enterobactin (VF0228)	Nutritional/Metabolic factor; Metal uptake; Iron uptake; Siderophore uptake system	Escherichia coli CFT073	0	0	1	1	0	0	1	0	0	0	0	1	1	1	0	0	0	0	1	1	1	0	0	0	1	3	1	0	0	0	0	0	0	1	0	1	2	0	0	0	0	0	0	1	0
entD	phosphopantetheinyl transferase component of enterobactin synthase multienzyme complex	Enterobactin (VF0228)	Nutritional/Metabolic factor; Metal uptake; Iron uptake; Siderophore uptake system	Escherichia coli CFT073	0	0	1	1	0	0	1	0	0	0	0	1	1	1	0	0	1	0	1	1	1	0	0	0	1	3	1	0	0	0	0	0	0	1	0	1	1	0	0	0	0	0	0	1	1
entE	23-dihydroxybenzoate-AMP ligase component of enterobactin synthase multienzyme complex	Enterobactin (VF0228)	Nutritional/Metabolic factor; Metal uptake; Iron uptake; Siderophore uptake system	Escherichia coli CFT073	0	0	1	1	0	0	1	0	0	0	0	1	1	1	0	0	1	0	1	1	0	0	0	0	1	2	1	0	0	0	0	0	0	1	0	1	1	0	0	0	0	0	0	1	1
entF	enterobactin synthase multienzyme complex component ATP-dependent	Enterobactin (VF0228)	Nutritional/Metabolic factor; Metal uptake; Iron uptake; Siderophore uptake system	Escherichia coli CFT073	0	0	0	1	0	0	1	0	0	0	0	0	1	0	0	0	0	0	1	1	0	0	0	0	0	1	1	0	0	0	0	0	0	1	0	1	1	0	0	0	0	0	0	1	0
fepA	ferrienterobactin outer membrane transporter	Enterobactin (VF0228)	Nutritional/Metabolic factor; Metal uptake; Iron uptake; Siderophore uptake system	Escherichia coli CFT073	0	0	1	1	0	0	1	0	0	0	0	1	1	0	0	0	1	0	1	1	0	0	0	0	1	3	1	1	0	0	0	0	0	1	0	1	0	0	0	0	0	0	0	1	0
fepB	ferrienterobactin ABC transporter periplasmic binding protein	Enterobactin (VF0228)	Nutritional/Metabolic factor; Metal uptake; Iron uptake; Siderophore uptake system	Escherichia coli CFT073	0	0	0	1	0	0	1	0	0	0	0	0	1	1	1	0	1	0	1	1	1	0	0	0	1	3	1	1	0	0	0	0	0	1	0	1	1	0	0	0	0	0	0	1	0
fepC	ferrienterobactin ABC transporter ATPase	Enterobactin (VF0228)	Nutritional/Metabolic factor; Metal uptake; Iron uptake; Siderophore uptake system	Escherichia coli CFT073	0	0	1	1	0	0	1	0	0	0	0	1	1	1	1	0	1	0	1	1	1	0	0	0	1	2	1	1	0	1	0	0	0	1	0	1	1	0	0	0	0	0	0	1	1
fepD	ferrienterobactin ABC transporter permease	Enterobactin (VF0228)	Nutritional/Metabolic factor; Metal uptake; Iron uptake; Siderophore uptake system	Escherichia coli CFT073	0	0	1	1	0	0	1	0	0	0	0	1	1	1	1	0	1	0	1	1	0	0	0	0	1	2	1	0	0	0	0	0	0	1	0	1	1	0	0	0	0	0	0	2	0
fepG	iron-enterobactin ABC transporter permease	Enterobactin (VF0228)	Nutritional/Metabolic factor; Metal uptake; Iron uptake; Siderophore uptake system	Escherichia coli CFT073	0	0	0	1	0	0	1	1	0	0	0	1	1	1	1	0	1	0	1	1	1	0	0	0	1	2	1	1	0	1	0	0	0	1	0	1	1	0	0	0	0	0	0	2	1
espA	Type III secretion system translocator protein EspA	EspA (VF0198)	Effector delivery system; Type III secretion system (T3SS); T3SS components	Escherichia coli O157:H7 str. EDL933	0	0	0	0	0	0	0	0	0	0	0	1	0	0	0	0	0	0	0	0	0	0	0	0	0	0	0	1	0	0	0	0	0	0	0	1	0	0	0	0	0	0	0	0	0
espB	EspB	EspB (VF0179)	Effector delivery system; Type III secretion system (T3SS); T3SS components	Escherichia coli O127:H6 str. E2348/69	0	0	0	0	0	0	0	0	0	0	0	0	0	0	0	0	0	0	0	1	1	0	0	0	0	0	0	0	0	0	0	0	0	0	0	0	0	0	0	0	0	0	0	0	0
espD	EspD	EspD (VF0180)	Effector delivery system; Type III secretion system (T3SS); T3SS components	Escherichia coli O127:H6 str. E2348/69	0	0	0	0	0	0	0	0	0	0	0	0	0	0	0	0	0	0	0	0	1	0	0	0	0	0	0	1	0	0	0	0	0	0	0	0	0	0	0	0	0	0	0	0	0
espD	Type III secretion system translocator protein EspD pore protein	EspD (VF0200)	Effector delivery system; Type III secretion system (T3SS); T3SS components	Escherichia coli O157:H7 str. EDL933	0	0	0	0	0	0	0	0	0	0	0	1	0	0	0	0	0	0	0	0	0	0	0	0	0	0	0	0	0	0	0	0	0	0	0	1	0	0	0	0	0	0	0	0	0
espF	EspF	EspF (VF0182)	Effector delivery system; Type III secretion system (T3SS); T3SS components	Escherichia coli O127:H6 str. E2348/69	0	0	0	0	0	0	0	0	0	0	0	1	0	0	0	0	0	0	0	0	0	0	0	0	0	0	0	0	0	0	0	0	0	0	0	1	0	0	0	0	0	0	0	0	0
espF	Type III secretion system effector EspF	EspF (VF0196)	Effector delivery system; Type III secretion system (T3SS); T3SS components	Escherichia coli O157:H7 str. EDL933	0	0	0	0	0	0	0	0	0	0	0	0	0	0	0	0	0	0	0	0	0	0	0	0	0	0	0	1	0	0	0	0	0	0	0	0	0	0	0	0	0	0	0	0	0
espG	Type III secretion system effector EspG GTPase activating protein	EspG (VF0201)	Effector delivery system; Type III secretion system (T3SS); T3SS components	Escherichia coli O157:H7 str. EDL933	0	0	0	0	0	0	0	0	0	0	0	1	0	0	0	0	0	0	0	0	0	0	0	0	0	0	0	0	0	0	0	0	0	0	0	0	0	0	0	0	0	0	0	0	0
espH	Type III secretion system effector EspH RhoGEF Inhibitor	EspH (VF0197)	Effector delivery system; Type III secretion system (T3SS); T3SS components	Escherichia coli O157:H7 str. EDL933	0	0	0	0	0	0	0	0	0	0	0	0	0	0	0	0	0	0	0	0	1	0	0	0	0	0	0	1	0	0	0	0	0	0	0	1	0	0	0	0	0	0	0	0	0
focC	F1C periplasmic chaperone	F1C fimbriae (VF0224)	Adherence; Fimbrial adhesin; Adhesive pili of the chaperone-usher family	Escherichia coli CFT073	0	0	0	0	0	0	0	0	0	0	0	0	1	0	0	0	0	0	0	0	0	0	0	0	0	0	0	0	0	0	0	0	0	0	0	0	0	0	0	0	0	0	0	0	0
focD	F1C fimbrial usher	F1C fimbriae (VF0224)	Adherence; Fimbrial adhesin; Adhesive pili of the chaperone-usher family	Escherichia coli CFT073	0	0	0	0	0	0	0	0	0	0	0	0	1	0	0	0	0	0	0	0	0	0	0	0	0	0	0	0	0	0	0	0	0	0	0	0	0	0	0	0	0	0	0	0	0
focF	F1C minor fimbrial subunit F precursor	F1C fimbriae (VF0224)	Adherence; Fimbrial adhesin; Adhesive pili of the chaperone-usher family	Escherichia coli CFT073	0	0	0	0	0	0	0	0	0	0	0	0	1	0	0	0	0	0	0	0	0	0	0	0	0	0	0	0	0	0	0	0	0	0	0	0	0	0	0	0	0	0	0	0	0
focG	F1C minor fimbrial subunit protein G presursor	F1C fimbriae (VF0224)	Adherence; Fimbrial adhesin; Adhesive pili of the chaperone-usher family	Escherichia coli CFT073	0	0	0	0	0	0	0	0	0	0	0	0	1	0	0	0	0	0	0	0	0	0	0	0	0	0	0	0	0	0	0	0	0	0	0	0	0	0	0	0	0	0	0	0	0
focH	F1C Putative fimbrial adhesin precursor	F1C fimbriae (VF0224)	Adherence; Fimbrial adhesin; Adhesive pili of the chaperone-usher family	Escherichia coli CFT073	0	0	0	0	0	0	0	0	0	0	0	0	1	0	0	0	0	0	0	0	0	0	0	0	0	0	0	0	0	0	0	0	0	0	0	0	0	0	0	0	0	0	0	0	0
fdeC	adhesin FdeC	FdeC (VF0506)	Adherence; Non-fimbrial adhesin; Autotransporter adhesin Effector delivery system; Type V secretion system (T5SS) (Autotransporter); Inverse autotransporter (type Ve)	Escherichia coli O45:K1:H7 str. S88	0	0	0	1	0	0	1	0	0	0	0	1	1	0	0	0	0	0	1	1	0	0	0	0	0	1	1	0	0	0	0	0	0	1	0	1	1	0	0	0	0	0	0	0	0
flgD	flagellar basal-body rod modification protein FlgD	Flagella (VF0394)	Motility; Flagella-mediated motility; Flagella assembly	Yersinia enterocolitica subsp. enterocolitica 8081	0	0	0	1	0	0	1	0	0	0	0	1	0	0	0	0	0	0	1	1	0	0	0	0	1	0	1	0	0	1	0	0	0	1	0	1	1	0	0	0	0	0	0	0	0
flgG	flagellar basal-body rod protein FlgG	Flagella (VF0394)	Motility; Flagella-mediated motility; Flagella assembly	Yersinia enterocolitica subsp. enterocolitica 8081	0	0	0	1	0	0	1	0	0	0	0	0	1	1	0	0	0	0	1	1	0	0	0	0	1	2	1	1	0	0	0	0	0	1	0	1	1	0	0	0	0	0	0	1	0
flgH	flagellar L-ring protein precursor FlgH	Flagella (VF0394)	Motility; Flagella-mediated motility; Flagella assembly	Yersinia enterocolitica subsp. enterocolitica 8081	0	0	1	1	0	0	1	0	0	0	0	1	1	1	0	0	1	0	1	1	1	0	0	0	1	2	1	1	0	1	0	0	0	1	0	1	1	0	0	0	0	0	0	1	0
flgM	negative regulator of flagellin synthesis	Flagella (VF0394)	Motility; Flagella-mediated motility; Flagella assembly	Yersinia enterocolitica subsp. enterocolitica 8081	0	0	1	1	0	0	1	1	0	0	0	1	1	1	0	0	0	0	1	1	0	0	0	0	1	1	1	1	0	1	0	0	0	1	0	1	1	0	0	0	0	0	0	1	1
flhA	flagellar biosynthesis protein FlhA	Flagella (VF0394)	Motility; Flagella-mediated motility; Flagella assembly	Yersinia enterocolitica subsp. enterocolitica 8081	0	0	0	1	0	0	1	0	0	0	0	0	1	0	0	0	0	0	1	0	0	0	0	0	1	1	1	0	0	0	0	0	0	1	0	1	0	0	0	0	0	0	0	1	0
fliG	flagellar motor switch protein G	Flagella (VF0394)	Motility; Flagella-mediated motility; Flagella assembly	Yersinia enterocolitica subsp. enterocolitica 8081	1	0	0	1	0	0	1	0	0	0	0	1	1	0	0	0	1	0	1	1	0	0	0	0	1	1	1	1	0	1	0	0	0	1	0	1	1	0	0	0	0	0	0	1	1
fliI	flagellum-specific ATP synthase FliI	Flagella (VF0394)	Motility; Flagella-mediated motility; Flagella assembly	Yersinia enterocolitica subsp. enterocolitica 8081	0	0	0	2	0	0	1	0	0	0	0	1	1	1	0	0	0	0	1	1	0	0	0	0	1	1	1	1	0	0	0	0	0	2	0	1	0	0	0	0	0	0	0	1	0
fliM	flagellar motor switch protein FliM	Flagella (VF0394)	Motility; Flagella-mediated motility; Flagella assembly	Yersinia enterocolitica subsp. enterocolitica 8081	0	0	1	2	0	0	1	0	0	0	0	1	1	2	1	0	0	0	1	1	0	0	0	0	1	1	1	0	0	1	0	0	0	1	0	1	1	0	0	0	0	0	0	1	0
fliN	flagellar motor switch protein FliN	Flagella (VF0394)	Motility; Flagella-mediated motility; Flagella assembly	Yersinia enterocolitica subsp. enterocolitica 8081	0	0	1	2	0	0	1	0	0	0	0	0	1	0	0	0	1	0	1	0	1	0	0	0	1	1	1	1	0	0	0	0	0	2	0	1	1	0	0	0	0	0	0	1	0
fliP	flagellar biosynthetic protein FliP	Flagella (VF0394)	Motility; Flagella-mediated motility; Flagella assembly	Yersinia enterocolitica subsp. enterocolitica 8081	0	0	1	2	0	0	1	0	0	0	0	0	1	0	1	0	0	0	1	1	1	0	0	0	1	1	1	1	0	0	0	0	0	2	0	1	1	0	0	0	0	0	0	1	0
estIa	heat stable enterotoxin I	Heat-stable toxin (ST) (VF0211)	Exotoxin; Membrane-acting toxin; Activator of membrane-bound guanylyl cyclase	Escherichia coli O78:H11:K80 str. H10407	0	0	0	0	0	0	0	0	0	0	0	0	0	0	0	0	0	0	0	0	0	0	0	0	0	0	0	0	0	0	1	0	0	0	0	0	0	0	0	0	0	0	0	0	0
hlyA	Hemolysin A	Hemolysin (VF0225)	Exotoxin; Membrane-acting toxin; Pore forming toxin (PFT)	Escherichia coli CFT073	0	0	0	1	0	0	0	0	0	0	0	0	1	0	0	0	0	0	0	1	0	0	0	0	0	0	0	0	0	0	0	0	0	0	0	1	0	0	0	0	0	0	0	0	0
hlyB	Hemolysin B	Hemolysin (VF0225)	Exotoxin; Membrane-acting toxin; Pore forming toxin (PFT)	Escherichia coli CFT073	0	0	0	1	0	0	0	0	0	0	0	1	1	0	0	0	0	0	0	0	1	0	0	0	0	0	0	1	0	0	0	0	0	0	0	1	0	0	0	0	0	0	0	0	0
hlyC	Hemolysin C	Hemolysin (VF0225)	Exotoxin; Membrane-acting toxin; Pore forming toxin (PFT)	Escherichia coli CFT073	0	0	0	1	0	0	0	0	0	0	0	1	1	0	0	0	0	0	0	1	0	0	0	0	0	0	0	0	0	0	0	0	0	0	0	1	0	0	0	0	0	0	0	0	0
hlyD	Hemolysin D	Hemolysin (VF0225)	Exotoxin; Membrane-acting toxin; Pore forming toxin (PFT)	Escherichia coli CFT073	0	0	0	1	0	0	0	0	0	0	0	1	1	0	0	0	0	0	0	0	0	0	0	0	0	0	0	0	0	0	0	0	0	0	0	1	0	1	0	0	0	0	0	0	0
hsiB1/vipA	type VI secretion system tubule-forming protein VipA	HSI-I (VF0334)	Effector delivery system; Type VI secretion system (T6SS); T6SS components	Pseudomonas aeruginosa PAO1	0	0	0	0	0	0	0	0	0	0	0	0	0	0	1	0	0	0	0	0	0	0	0	0	0	0	0	0	0	0	0	0	0	0	0	0	0	0	0	0	0	0	0	0	0
hsiC1/vipB	type VI secretion system tubule-forming protein VipB	HSI-I (VF0334)	Effector delivery system; Type VI secretion system (T6SS); T6SS components	Pseudomonas aeruginosa PAO1	0	0	0	0	0	0	0	0	0	0	0	0	0	0	1	0	0	0	0	0	0	0	0	0	0	0	0	0	0	0	0	0	0	0	0	0	0	0	0	0	0	0	0	0	0
hasC	UDP-glucose pyrophosphorylase	Hyaluronic acid capsule (VF0244)	Immune modulation; Antiphagocytosis	Streptococcus pyogenes M1 GAS	0	0	0	0	0	0	0	0	0	0	0	0	0	0	0	1	0	0	1	0	0	0	0	0	1	2	0	0	1	0	0	0	1	0	0	0	0	0	0	0	0	0	0	0	0
ibeA	invasion protein IbeA	Ibes (VF0237)	Invasion	Escherichia coli O18:K1:H7 str. RS218	0	0	0	0	0	0	0	0	0	0	0	0	1	0	0	0	0	0	0	0	0	0	0	0	0	0	0	0	0	0	0	0	0	0	0	0	0	0	0	0	0	0	0	1	0
ibp	iota toxin component Ib	iota-toxin (VF0381)	Exotoxin; Intracellularly active toxin; ADP-ribosyltransferase (ADPRT)	Clostridium perfringens E str. NCIB 10748	0	0	0	0	0	0	0	0	0	0	0	0	0	0	0	0	0	0	0	0	0	0	0	0	0	0	0	0	0	0	0	0	0	0	0	0	0	0	1	0	0	0	0	0	0
iroN	salmochelin receptor IroN	IroN (VF0230)	Nutritional/Metabolic factor; Metal uptake; Iron uptake; Siderophore uptake system	Escherichia coli CFT073	0	0	0	0	0	0	0	0	0	0	0	0	1	0	0	0	0	0	0	0	0	0	0	0	0	0	0	0	0	0	0	0	0	0	0	0	0	0	0	0	0	0	0	0	0
kpsD	KpsD	K1 capsule (VF0239)	Invasion	Escherichia coli O18:K1:H7 str. RS218	0	0	0	1	0	0	0	0	0	0	0	0	1	1	0	0	0	0	0	0	0	0	0	0	0	1	0	0	0	0	0	0	0	1	0	0	1	0	0	0	0	0	0	1	0
kpsM	KpsM	K1 capsule (VF0239)	Invasion	Escherichia coli O18:K1:H7 str. RS218	0	0	0	1	0	0	0	1	0	0	0	0	1	0	0	0	0	0	0	0	0	0	0	0	0	1	0	0	0	1	0	0	0	1	0	0	1	0	0	0	0	0	0	1	0
kpsT	KpsT	K1 capsule (VF0239)	Invasion	Escherichia coli O18:K1:H7 str. RS218	0	0	0	0	0	0	0	0	0	0	0	0	1	1	0	0	0	0	0	0	0	0	0	0	0	1	0	0	0	0	0	0	0	0	0	0	1	0	0	0	0	0	0	0	0
cesD2	chaperone for EspD	LEE encoded T3SS (SS020)	Effector delivery system; Type III secretion system (T3SS); T3SS components	Escherichia coli O157:H7 str. EDL933	0	0	0	0	0	0	0	0	0	0	0	1	0	0	0	0	0	0	0	1	1	0	0	0	0	0	0	0	0	0	0	0	0	0	0	1	0	0	0	0	0	0	0	0	0
cesL	chaperone for SepL	LEE encoded T3SS (SS020)	Effector delivery system; Type III secretion system (T3SS); T3SS components	Escherichia coli O157:H7 str. EDL933	0	0	0	0	0	0	0	0	0	0	0	0	0	0	0	0	0	0	0	0	0	0	0	0	0	0	0	1	0	0	0	0	0	0	0	0	0	0	0	0	0	0	0	0	0
cesT	multieffector chaperone	LEE encoded T3SS (SS020)	Effector delivery system; Type III secretion system (T3SS); T3SS components	Escherichia coli O157:H7 str. EDL933	0	0	0	0	0	0	0	0	0	0	0	1	0	0	0	0	0	0	0	0	0	0	0	0	0	0	0	1	0	0	0	0	0	0	0	0	0	0	0	0	0	0	0	0	0
escE	chaperone for EscF	LEE encoded T3SS (SS020)	Effector delivery system; Type III secretion system (T3SS); T3SS components	Escherichia coli O157:H7 str. EDL933	0	0	0	0	0	0	0	0	0	0	0	1	0	0	0	0	0	0	0	0	0	0	0	0	0	0	0	0	0	0	0	0	0	0	0	0	0	0	0	0	0	0	0	0	0
escG	chaperone for EscF	LEE encoded T3SS (SS020)	Effector delivery system; Type III secretion system (T3SS); T3SS components	Escherichia coli O157:H7 str. EDL933	0	0	0	0	0	0	0	0	0	0	0	0	0	0	0	0	0	0	0	0	0	0	0	0	0	0	0	1	0	0	0	0	0	0	0	0	0	0	0	0	0	0	0	0	0
escI	Type III secretion system inner rod component EscI	LEE encoded T3SS (SS020)	Effector delivery system; Type III secretion system (T3SS); T3SS components	Escherichia coli O157:H7 str. EDL933	0	0	0	0	0	0	0	0	0	0	0	1	0	0	0	0	0	0	0	0	0	0	0	0	0	0	0	1	0	0	0	0	0	0	0	0	0	0	0	0	0	0	0	0	0
escO	positive regulator EscO	LEE encoded T3SS (SS020)	Effector delivery system; Type III secretion system (T3SS); T3SS components	Escherichia coli O157:H7 str. EDL933	0	0	0	0	0	0	0	0	0	0	0	1	0	0	0	0	0	0	0	0	1	0	0	0	0	0	0	1	0	0	0	0	0	0	0	1	0	0	0	0	0	0	0	0	0
escP	Type III secretion system needle length regulator EscP	LEE encoded T3SS (SS020)	Effector delivery system; Type III secretion system (T3SS); T3SS components	Escherichia coli O157:H7 str. EDL933	0	0	0	0	0	0	0	0	0	0	0	1	0	0	0	0	0	0	0	0	0	0	0	0	0	0	0	1	0	0	0	0	0	0	0	1	0	0	0	0	0	0	0	0	0
espK	Type III secretion system effector EspK	LEE encoded T3SS (SS020)	Effector delivery system; Type III secretion system (T3SS); T3SS components	Escherichia coli O157:H7 str. EDL933	0	0	0	0	0	0	0	0	0	0	0	1	0	0	0	0	0	0	0	0	0	0	0	0	0	0	0	0	0	0	0	0	0	0	0	0	0	0	0	0	0	0	0	0	0
espL1	Type III secretion system effector espL1	LEE encoded T3SS (SS020)	Effector delivery system; Type III secretion system (T3SS); T3SS components	Escherichia coli O157:H7 str. EDL933	0	0	0	1	0	0	1	0	0	0	0	0	0	0	0	0	0	0	1	1	0	0	0	0	1	1	1	0	0	0	0	0	0	1	0	1	0	0	0	0	0	0	0	0	0
espL4	Type III secretion system effector EspL4	LEE encoded T3SS (SS020)	Effector delivery system; Type III secretion system (T3SS); T3SS components	Escherichia coli O157:H7 str. EDL933	0	0	0	1	0	0	1	0	0	0	0	1	0	0	0	0	1	0	1	1	0	0	0	0	1	1	1	0	0	0	0	0	0	1	0	1	1	0	0	0	0	0	0	0	1
espM2	Type III secretion system effector EspM2 Rho guanine exchange factor	LEE encoded T3SS (SS020)	Effector delivery system; Type III secretion system (T3SS); T3SS components	Escherichia coli O157:H7 str. EDL933	0	0	0	0	0	0	0	0	0	0	0	0	0	0	0	0	0	0	0	0	0	0	0	0	0	0	0	0	0	0	0	0	0	0	0	1	0	0	0	0	0	0	0	0	0
espR1	Type III secretion system effector espR1	LEE encoded T3SS (SS020)	Effector delivery system; Type III secretion system (T3SS); T3SS components	Escherichia coli O157:H7 str. EDL933	0	0	0	1	0	0	1	0	0	0	0	0	0	0	0	0	1	0	1	1	0	0	0	0	0	1	1	0	0	0	0	0	0	1	0	1	1	0	0	0	0	0	0	0	0
espR3	Type III secretion system effector espR3	LEE encoded T3SS (SS020)	Effector delivery system; Type III secretion system (T3SS); T3SS components	Escherichia coli O157:H7 str. EDL933	0	0	0	0	0	0	0	0	0	0	0	0	0	0	0	0	0	0	0	0	0	0	0	0	0	0	0	0	0	0	0	0	0	1	0	0	0	0	0	0	0	0	0	0	0
espR4	Type III secretion system effector espR4	LEE encoded T3SS (SS020)	Effector delivery system; Type III secretion system (T3SS); T3SS components	Escherichia coli O157:H7 str. EDL933	0	0	0	0	0	0	0	0	0	0	0	0	0	0	0	0	0	0	0	0	0	0	0	0	0	0	0	0	0	0	0	0	0	1	0	0	0	0	0	0	0	0	0	0	0
espT	Type III secretion system effector EspT Rho guanine exchange factor	LEE encoded T3SS (SS020)	Effector delivery system; Type III secretion system (T3SS); T3SS components	Escherichia coli ONT:H- str. FV11678	0	0	0	0	0	0	0	0	0	0	0	0	0	0	0	0	0	0	0	0	0	0	0	0	0	0	0	0	0	0	0	0	0	0	0	1	0	0	0	0	0	0	0	0	0
espX1	Type III secretion system effector EspX1	LEE encoded T3SS (SS020)	Effector delivery system; Type III secretion system (T3SS); T3SS components	Escherichia coli O157:H7 str. EDL933	0	0	0	1	0	0	1	0	0	0	0	0	0	0	0	0	0	0	1	1	0	0	0	0	0	2	1	0	0	0	0	0	0	1	0	1	1	0	0	0	0	0	0	0	1
espX4	Type III secretion system effector EspX4	LEE encoded T3SS (SS020)	Effector delivery system; Type III secretion system (T3SS); T3SS components	Escherichia coli O157:H7 str. EDL933	0	0	0	1	0	0	1	0	0	0	0	0	0	0	0	0	0	0	1	1	0	0	0	0	1	2	1	1	0	0	0	0	0	1	0	1	1	0	0	0	0	0	0	0	1
espX5	Type III secretion system effector EspX5	LEE encoded T3SS (SS020)	Effector delivery system; Type III secretion system (T3SS); T3SS components	Escherichia coli O157:H7 str. EDL933	0	0	1	1	0	0	1	0	0	0	0	0	1	0	0	0	1	0	1	1	0	0	0	0	2	2	1	0	0	0	0	0	0	1	0	1	1	0	0	0	0	0	0	0	1
espY1	Type III secretion system effector EspY1	LEE encoded T3SS (SS020)	Effector delivery system; Type III secretion system (T3SS); T3SS components	Escherichia coli O157:H7 str. EDL933	0	0	1	1	0	0	1	0	0	0	0	1	0	0	0	0	0	0	1	1	0	0	0	0	0	2	1	0	0	0	0	0	0	1	0	1	1	0	0	0	0	0	0	0	1
espY2	Type III secretion system effector EspY2	LEE encoded T3SS (SS020)	Effector delivery system; Type III secretion system (T3SS); T3SS components	Escherichia coli O157:H7 str. EDL933	0	0	0	0	0	0	0	0	0	0	0	0	0	0	0	0	0	0	0	0	0	0	0	0	0	2	0	0	0	0	0	0	0	0	0	0	0	0	0	0	0	0	0	0	0
espY3	Type III secretion system effector EspY3	LEE encoded T3SS (SS020)	Effector delivery system; Type III secretion system (T3SS); T3SS components	Escherichia coli O157:H7 str. EDL933	0	0	0	0	0	0	0	0	0	0	0	0	0	0	0	0	0	0	0	0	0	0	0	0	0	1	0	0	0	0	0	0	0	0	0	0	0	0	0	0	0	0	0	0	0
espY4	Type III secretion system effector EspY4	LEE encoded T3SS (SS020)	Effector delivery system; Type III secretion system (T3SS); T3SS components	Escherichia coli O157:H7 str. EDL933	0	0	0	0	0	0	0	0	0	0	0	0	0	0	0	0	0	0	0	0	0	0	0	0	0	1	0	0	0	0	0	0	0	0	0	0	0	0	0	0	0	0	0	0	0
etgA	T3SS-associated peptidoglycan lytic enzyme	LEE encoded T3SS (SS020)	Effector delivery system; Type III secretion system (T3SS); T3SS components	Escherichia coli O157:H7 str. EDL933	0	0	0	0	0	0	0	0	0	0	0	1	0	0	0	0	0	0	0	0	0	0	0	0	0	0	0	0	0	0	0	0	0	0	0	0	0	0	0	0	0	0	0	0	0
nleF	Type III secretion system effector NleF caspase inhibitor	LEE encoded T3SS (SS020)	Effector delivery system; Type III secretion system (T3SS); T3SS components	Escherichia coli O157:H7 str. EDL933	0	0	0	0	0	0	0	0	0	0	0	0	0	0	0	0	0	0	0	0	0	0	0	0	0	0	0	1	0	0	0	0	0	0	0	1	0	0	0	0	0	0	0	0	0
nleG7'	Type III secretion system effector NleG7 E3 Ubiquitin Ligase	LEE encoded T3SS (SS020)	Effector delivery system; Type III secretion system (T3SS); T3SS components	Escherichia coli O157:H7 str. EDL933	0	0	0	0	0	0	0	0	0	0	0	0	0	0	0	0	0	0	0	0	0	0	0	0	0	0	0	0	0	0	0	0	0	1	0	0	0	0	0	0	0	0	0	0	0
nleH2	Type III secretion system effector NleH2	LEE encoded T3SS (SS020)	Effector delivery system; Type III secretion system (T3SS); T3SS components	Escherichia coli O157:H7 str. EDL933	0	0	0	0	0	0	0	0	0	0	0	0	0	0	0	0	0	0	0	0	0	0	0	0	0	0	0	1	0	0	0	0	0	0	0	1	0	0	0	0	0	0	0	0	0
sepD	Type III secretion system secretion switch protein SepD	LEE encoded T3SS (SS020)	Effector delivery system; Type III secretion system (T3SS); T3SS components	Escherichia coli O157:H7 str. EDL933	0	0	0	0	0	0	0	0	0	0	0	1	0	0	0	0	0	0	0	0	0	0	0	0	0	0	0	1	0	0	0	0	0	0	0	1	0	0	0	0	0	0	0	0	0
galE	UDP-glucose 4-epimerase	LOS (CVF494)	Immune modulation; Inflammatory signaling pathway	Haemophilus influenzae Rd KW20	0	0	0	0	0	0	0	0	0	0	0	0	0	0	1	0	0	0	0	0	0	0	0	0	0	1	0	0	0	0	0	0	0	0	0	0	0	0	0	0	0	0	1	0	0
galU	glucosephosphate uridylyltransferase	LOS (CVF494)	Immune modulation; Inflammatory signaling pathway	Haemophilus influenzae Rd KW20	0	0	0	0	0	0	0	0	0	0	0	0	0	0	1	0	0	0	0	0	0	0	0	0	0	0	0	0	0	0	0	0	0	0	0	0	0	0	0	0	0	0	1	0	0
gmhA/lpcA	phosphoheptose isomerase	LOS (CVF494)	Immune modulation; Inflammatory signaling pathway	Haemophilus influenzae Rd KW20	0	0	0	0	0	0	0	0	0	0	0	1	0	0	1	0	0	0	0	0	0	0	0	0	0	0	0	0	0	0	0	0	0	0	0	0	0	0	0	0	0	0	0	0	0
htrB	lipid A biosynthesis lauroyl acyltransferase	LOS (CVF494)	Immune modulation; Inflammatory signaling pathway	Haemophilus influenzae Rd KW20	0	0	0	0	0	0	0	0	0	0	0	0	0	0	1	0	0	0	0	0	0	0	0	0	0	0	0	0	0	0	0	0	0	0	0	0	0	0	0	0	0	0	0	0	0
kdsA	2-dehydro-3-deoxyphosphooctonate aldolase	LOS (CVF494)	Immune modulation; Inflammatory signaling pathway	Haemophilus influenzae Rd KW20	0	0	0	0	0	0	0	0	0	0	0	1	0	0	1	0	0	0	0	0	0	0	0	0	0	1	0	0	0	0	0	0	0	0	0	0	0	0	0	0	0	0	0	0	0
kdsB	3-deoxy-manno-octulosonate cytidylyltransferase	LOS (CVF494)	Immune modulation; Inflammatory signaling pathway	Haemophilus influenzae Rd KW20	0	0	0	0	0	0	0	0	0	0	0	0	0	0	1	0	0	0	0	0	0	0	0	0	0	0	0	0	0	0	0	0	0	0	0	0	0	0	0	0	0	0	0	0	0
lgtF	beta-14-glucosyltransferase	LOS (CVF494)	Immune modulation; Inflammatory signaling pathway	Haemophilus influenzae Rd KW20	0	0	0	0	0	0	0	0	0	0	0	0	0	0	1	1	0	0	0	0	0	0	0	0	0	0	0	0	0	0	0	0	0	0	0	0	0	0	0	0	0	0	1	0	0
lpxA	UDP-N-acetylglucosamine acyltransferase	LOS (CVF494)	Immune modulation; Inflammatory signaling pathway	Haemophilus influenzae Rd KW20	0	0	0	0	0	0	0	0	0	0	0	0	0	0	1	0	0	0	0	0	0	0	0	0	0	0	0	0	0	0	0	0	0	0	0	0	0	0	0	0	0	0	1	0	0
lpxB	lipid-A-disaccharide synthase	LOS (CVF494)	Immune modulation; Inflammatory signaling pathway	Haemophilus influenzae Rd KW20	0	0	0	0	0	0	0	0	0	0	0	1	0	0	0	0	0	0	0	0	0	0	0	0	0	0	0	0	0	0	0	0	0	0	0	0	0	0	0	0	0	0	0	0	0
lpxC	UDP-3-O-(R-3-hydroxymyristoyl)-N-acetylglucosamine deacetylase	LOS (CVF494)	Immune modulation; Inflammatory signaling pathway	Haemophilus influenzae Rd KW20	0	0	0	0	0	0	0	0	0	0	0	0	0	0	1	0	0	0	0	0	0	0	0	0	0	0	0	0	0	0	0	0	0	0	0	0	0	0	0	0	0	0	1	0	0
lpxD	UDP-3-O-(3-hydroxymyristoyl) glucosamine N-acyltransferase	LOS (CVF494)	Immune modulation; Inflammatory signaling pathway	Haemophilus influenzae Rd KW20	0	0	0	0	0	0	0	0	0	0	0	0	0	0	1	0	0	0	0	0	0	0	0	0	0	1	0	0	0	0	0	0	0	0	0	0	0	0	0	0	0	0	0	0	0
lpxH	UDP-23-diacylglucosamine pyrophosphohydrolase	LOS (CVF494)	Immune modulation; Inflammatory signaling pathway	Haemophilus influenzae Rd KW20	0	0	0	0	0	0	0	0	0	0	0	1	0	0	0	0	0	0	0	0	0	0	0	0	0	0	0	0	0	0	0	0	0	0	0	0	0	0	0	0	0	0	0	0	0
lpxK	tetraacyldisaccharide 4'-kinase	LOS (CVF494)	Immune modulation; Inflammatory signaling pathway	Haemophilus influenzae Rd KW20	0	0	0	0	0	0	0	0	0	0	0	1	0	0	1	0	0	0	0	0	0	0	0	0	0	0	0	0	0	0	0	0	0	0	0	0	0	0	0	0	0	0	0	0	0
lsgE	glycosyltransferase	LOS (CVF494)	Immune modulation; Inflammatory signaling pathway	Haemophilus influenzae Rd KW20	0	0	0	0	0	0	0	0	0	0	0	0	0	0	1	1	0	0	0	0	0	0	0	0	0	0	0	0	0	0	0	0	0	0	0	0	0	0	0	0	0	0	1	0	0
msbB	lipid A biosynthesis (KDO)2-(lauroyl)-lipid IVA acyltransferase	LOS (CVF494)	Immune modulation; Inflammatory signaling pathway	Haemophilus influenzae Rd KW20	0	0	0	0	0	0	0	0	0	0	0	0	0	0	1	0	0	0	0	0	0	0	0	0	0	1	0	0	0	0	0	0	0	0	0	0	0	0	0	0	0	0	0	0	0
orfM	deoxyribonucleotide triphosphate pyrophosphatase	LOS (CVF494)	Immune modulation; Inflammatory signaling pathway	Haemophilus influenzae Rd KW20	0	0	0	0	0	0	0	0	0	0	0	1	0	0	1	0	0	0	0	0	0	0	0	0	0	1	0	0	0	0	0	0	0	0	0	0	0	0	0	0	1	0	1	0	0
rfaF	ADP-heptose-LPS heptosyltransferase II	LOS (CVF494)	Immune modulation; Inflammatory signaling pathway	Haemophilus influenzae Rd KW20	0	0	0	0	0	0	0	0	0	0	0	1	0	0	0	0	0	0	0	0	0	0	0	0	0	0	0	0	0	0	0	0	0	0	0	0	0	0	0	0	0	0	1	0	0
rffG	dTDP-glucose 46-dehydratase	LOS (CVF494)	Immune modulation; Inflammatory signaling pathway	Haemophilus influenzae Rd KW20	0	0	0	0	0	0	0	0	0	0	0	0	0	0	1	0	0	0	0	0	0	0	0	0	0	0	0	0	0	0	0	0	0	0	0	0	0	0	0	0	0	0	0	0	0
waaQ	heptosyltransferase-like protein	LOS (CVF494)	Immune modulation; Inflammatory signaling pathway	Haemophilus influenzae Rd KW20	0	0	0	0	0	0	0	0	0	0	0	0	0	0	0	0	0	0	0	0	0	0	0	0	0	1	0	0	0	0	0	0	0	0	0	0	0	0	0	0	0	0	1	0	0
wecA	undecaprenyl-phosphate alpha-N-acetylglucosaminyltransferase	LOS (CVF494)	Immune modulation; Inflammatory signaling pathway	Haemophilus influenzae Rd KW20	0	0	0	0	0	0	0	0	0	0	0	1	0	0	0	0	0	0	0	0	0	0	0	0	0	1	0	0	0	0	0	0	0	0	0	0	0	0	0	0	0	0	1	0	0
yhxB/manB	phosphomannomutase	LOS (CVF494)	Immune modulation; Inflammatory signaling pathway	Haemophilus influenzae Rd KW20	0	0	0	0	0	0	0	0	0	0	0	1	0	0	0	0	0	0	0	0	0	0	0	0	0	0	0	0	0	0	0	0	0	0	0	0	0	0	0	0	0	0	0	0	0
rfaD	ADP-L-glycero-D-mannoheptose-6-epimerase	LOS (VF0044)	Immune modulation; Inflammatory signaling pathway	Haemophilus influenzae Rd KW20	0	0	0	0	0	0	0	0	0	0	0	1	0	0	1	0	0	0	0	0	0	0	0	0	0	0	0	0	0	0	0	0	0	0	0	0	0	0	0	0	1	0	2	0	0
acpXL	acyl carrier protein	LPS (CVF383)	Immune modulation; Inflammatory signaling pathway	Brucella melitensis bv. 1 str. 16M	0	0	0	0	0	0	0	0	0	0	0	0	0	0	0	0	0	0	0	1	0	0	0	0	0	0	0	0	0	0	0	0	0	0	0	0	0	0	0	1	0	0	0	0	0
gtrA	bactoprenol-linked glucose translocase/flippase	LPS (VF0124)	Immune modulation; Inflammatory signaling pathway	Shigella flexneri 2a str. 301	0	0	0	0	0	0	1	0	0	0	0	0	0	0	1	0	0	0	0	0	0	0	0	0	0	1	0	0	0	0	0	0	0	1	0	1	0	0	0	0	0	0	0	0	1
gtrB	bactoprenol glucosyl transferase	LPS (VF0124)	Immune modulation; Inflammatory signaling pathway	Shigella flexneri 2a str. 301	0	0	0	0	0	0	1	0	0	0	0	0	0	0	1	0	0	0	0	0	0	0	0	0	0	0	0	0	0	0	0	0	0	0	0	1	0	0	0	0	0	0	0	0	0
map	Type III secretion system effector Map Rho guanine exchange factor	Map (VF0195)	Effector delivery system; Type III secretion system (T3SS); T3SS effectors	Escherichia coli O157:H7 str. EDL933	0	0	0	0	0	0	0	0	0	0	0	1	0	0	0	0	0	0	0	0	0	0	0	0	0	0	0	0	0	0	0	0	0	0	0	0	0	0	0	0	0	0	0	0	0
mgtC	Mg2+ transport protein	MgtBC (VF0106)	Nutritional/Metabolic factor; Metal uptake; Magnesium uptake	Salmonella enterica subsp. enterica serovar Typhimurium str. LT2	0	0	0	0	0	0	0	0	0	0	0	0	0	0	0	0	0	0	0	0	0	0	0	0	0	0	0	0	0	0	0	0	0	0	0	0	0	0	0	0	0	0	0	0	0
gmd	GDP-mannose 46-dehydratase	O-antigen (VF0392)	Immune modulation; Inflammatory signaling pathway	Yersinia enterocolitica subsp. enterocolitica 8081	0	0	0	0	0	0	0	0	0	0	0	0	0	0	0	0	0	0	0	0	0	0	0	0	0	0	0	0	0	0	0	0	0	0	0	0	0	0	0	0	0	0	0	0	0
ompA	outer membrane protein A	OmpA (VF0236)	Invasion	Escherichia coli O18:K1:H7 str. RS218	0	0	0	1	0	0	1	0	0	0	0	1	1	1	1	0	1	0	1	1	0	0	0	0	1	2	1	0	0	1	0	0	0	1	0	1	1	0	0	0	0	0	0	1	0
papX	PapX protein regulates flagellum synthesis to repress motility	P fimbriae (CVF425)	Adherence; Fimbrial adhesin; Adhesive pili of the chaperone-usher family	Escherichia coli CFT073	0	0	0	3	0	0	0	0	0	0	0	1	0	0	0	0	0	0	0	0	0	0	0	0	0	1	0	0	0	0	0	0	0	1	0	0	1	0	0	0	0	0	0	0	0
papB	regulatory protein PapB	P fimbriae (VF0220)	Adherence; Fimbrial adhesin; Adhesive pili of the chaperone-usher family	Escherichia coli CFT073	0	0	0	0	0	0	0	0	0	0	0	0	0	0	0	0	0	0	0	0	1	0	0	0	0	1	0	0	0	0	0	0	0	1	0	0	1	0	0	0	0	0	0	0	0
papC	usher protein PapC	P fimbriae (VF0220)	Adherence; Fimbrial adhesin; Adhesive pili of the chaperone-usher family	Escherichia coli CFT073	0	0	0	0	0	0	0	0	0	0	0	0	0	0	0	0	0	0	0	0	0	0	0	0	0	1	0	0	0	0	0	0	0	0	0	0	0	0	0	0	0	0	0	0	0
papD	chaperone protein PapD	P fimbriae (VF0220)	Adherence; Fimbrial adhesin; Adhesive pili of the chaperone-usher family	Escherichia coli CFT073	0	0	0	0	0	0	0	0	0	0	0	0	0	0	0	0	0	0	0	0	1	0	0	0	0	1	0	0	0	0	0	0	0	0	0	0	1	0	0	0	0	0	0	0	0
papE	P pilus minor subunit PapE	P fimbriae (VF0220)	Adherence; Fimbrial adhesin; Adhesive pili of the chaperone-usher family	Escherichia coli CFT073	0	0	0	1	0	0	1	0	0	0	0	0	0	0	0	0	0	0	0	0	0	0	0	0	0	1	0	0	0	0	0	0	0	0	0	0	1	0	0	0	0	0	0	0	0
papF	P pilus minor subunit PapF	P fimbriae (VF0220)	Adherence; Fimbrial adhesin; Adhesive pili of the chaperone-usher family	Escherichia coli CFT073	0	0	0	1	0	0	0	0	0	0	0	0	0	0	0	0	0	0	0	0	0	0	0	0	0	1	0	0	0	0	0	0	0	0	0	0	1	0	0	0	0	0	0	0	0
papG	P pilus tip adhesin PapG	P fimbriae (VF0220)	Adherence; Fimbrial adhesin; Adhesive pili of the chaperone-usher family	Escherichia coli CFT073	0	0	0	1	0	0	0	0	0	0	0	0	0	0	0	0	0	0	0	0	0	0	0	0	0	0	0	0	0	0	0	0	0	0	0	0	0	0	0	0	0	0	0	0	0
papH	P pilus termination subunit PapH	P fimbriae (VF0220)	Adherence; Fimbrial adhesin; Adhesive pili of the chaperone-usher family	Escherichia coli CFT073	0	0	0	0	0	0	0	0	0	0	0	0	0	0	0	0	0	0	0	0	1	0	0	0	0	1	0	0	0	0	0	0	0	0	0	0	1	0	0	0	0	0	0	0	0
papI	regulatory protein PapI	P fimbriae (VF0220)	Adherence; Fimbrial adhesin; Adhesive pili of the chaperone-usher family	Escherichia coli CFT073	0	0	0	0	0	0	0	0	0	0	0	1	0	0	0	0	0	0	0	0	0	0	0	0	0	1	0	0	0	0	0	0	0	1	0	0	1	0	0	0	0	0	0	0	0
papJ	P pilus assembly protein PapJ	P fimbriae (VF0220)	Adherence; Fimbrial adhesin; Adhesive pili of the chaperone-usher family	Escherichia coli CFT073	0	0	0	0	0	0	0	0	0	0	0	0	0	0	0	0	0	0	0	1	1	0	0	0	0	1	0	0	0	0	0	0	0	0	0	0	1	0	0	0	0	0	0	0	0
papK	P pilus minor subunit PapK	P fimbriae (VF0220)	Adherence; Fimbrial adhesin; Adhesive pili of the chaperone-usher family	Escherichia coli CFT073	0	0	0	1	0	0	0	0	0	0	0	0	0	0	0	0	0	0	0	0	0	0	0	0	0	1	0	0	0	0	0	0	0	0	0	0	1	0	0	0	0	0	0	0	0
ompP5	outer membrane protein P5 (ompA) human factor H binding protein	P5 protein (VF0041)	Adherence; Non-fimbrial adhesin; Cell wall anchored protein	Haemophilus influenzae Rd KW20	0	0	0	0	0	0	0	0	0	0	0	1	0	0	1	0	0	0	0	0	0	0	0	0	0	0	0	0	0	0	0	0	0	0	0	0	0	0	0	0	0	0	1	0	0
paa	outer membrane adhesin Paa	Paa (VF0194)	Adherence; Non-fimbrial adhesin	Escherichia coli O157:H7 str. EDL933	0	0	0	0	0	0	0	0	0	0	0	0	0	0	0	0	0	0	0	0	0	0	0	0	0	0	0	0	0	0	0	0	0	1	0	0	0	0	0	0	0	0	0	0	0
cheB	chemotaxis-specific methylesterase CheB	peritrichous flagella (AI145)	Motility; Flagella-mediated motility; Flagella assembly	Yersinia enterocolitica subsp. enterocolitica 8081	0	0	0	0	0	0	0	0	0	0	0	1	0	1	0	0	0	0	0	0	0	0	0	0	0	1	0	0	0	0	0	0	0	0	0	0	0	0	0	0	0	0	0	0	0
cheW	purine-binding chemotaxis protein CheW	peritrichous flagella (AI145)	Motility; Flagella-mediated motility; Flagella assembly	Yersinia enterocolitica subsp. enterocolitica 8081	0	0	0	0	0	0	0	0	0	0	0	0	1	0	0	0	0	0	0	0	0	0	0	0	0	0	0	0	0	0	0	0	0	0	0	0	0	0	0	0	0	0	0	0	0
cheY	chemotaxis regulatory protein CheY	peritrichous flagella (AI145)	Motility; Flagella-mediated motility; Flagella assembly	Yersinia enterocolitica subsp. enterocolitica 8081	1	0	1	1	0	0	1	0	0	0	0	0	1	1	0	0	1	0	1	1	0	0	0	0	1	2	1	1	0	1	0	0	0	2	0	1	1	0	0	0	0	0	0	1	1
motA	flagellar motor protein MotA	peritrichous flagella (AI145)	Motility; Flagella-mediated motility; Flagella assembly	Yersinia enterocolitica subsp. enterocolitica 8081	0	0	0	0	0	0	0	0	0	0	0	0	0	0	0	0	1	0	0	0	0	0	0	0	0	1	0	0	0	0	0	0	0	0	0	0	0	1	0	0	0	0	0	0	0
pet	Pet serine protease precursor autotransporter	Pet (VF0217)	Effector delivery system; Type V secretion system (T5SS) (Autotransporter); Classical autotransporter (type Va); SPATE	Escherichia coli O44:H18 042	0	0	0	0	0	0	0	0	0	0	0	1	0	0	0	0	0	0	0	0	0	0	0	0	0	0	0	0	0	0	0	0	0	0	0	0	0	0	0	0	0	0	0	0	0
pic	Pic serine protease precursor autotransporter	Pic (VF0218)	Effector delivery system; Type V secretion system (T5SS) (Autotransporter); Classical autotransporter (type Va); SPATE	Escherichia coli O44:H18 042	0	0	0	1	0	0	0	0	0	0	0	0	0	0	0	0	0	0	1	0	0	0	0	0	0	0	0	0	0	0	0	0	0	0	0	0	0	0	0	0	0	0	0	0	0
sfaA	S-fimbrial major subunit SfaA	S fimbriae (VF0222)	Adherence; Fimbrial adhesin; Adhesive pili of the chaperone-usher family	Escherichia coli UTI89	0	0	0	0	0	0	0	0	0	0	0	0	2	0	0	0	0	0	0	0	0	0	0	0	0	0	0	0	0	0	0	0	0	0	0	0	0	0	0	0	0	0	0	0	0
sfaB	S fimbrial switch regulatory protein SfaB	S fimbriae (VF0222)	Adherence; Fimbrial adhesin; Adhesive pili of the chaperone-usher family	Escherichia coli UTI89	0	0	0	0	0	0	0	0	0	0	0	0	1	0	0	0	0	0	0	0	0	0	0	0	0	0	0	0	0	0	0	0	0	0	0	0	0	0	0	0	0	0	0	0	0
sfaC	S fimbrial switch regulatory protein SfaC	S fimbriae (VF0222)	Adherence; Fimbrial adhesin; Adhesive pili of the chaperone-usher family	Escherichia coli UTI89	0	0	0	0	0	0	0	0	0	0	0	0	2	0	0	0	0	0	0	0	0	0	0	0	0	0	0	0	0	0	0	0	0	0	0	0	0	0	0	0	0	0	0	0	0
sfaD	S fimbriae minor subunit SfaD	S fimbriae (VF0222)	Adherence; Fimbrial adhesin; Adhesive pili of the chaperone-usher family	Escherichia coli UTI89	0	0	0	0	0	0	0	0	0	0	0	0	1	0	0	0	0	0	0	0	0	0	0	0	0	0	0	0	0	0	0	0	0	0	0	0	0	0	0	0	0	0	0	0	0
sfaH	S fimbriae adhesin SfaH	S fimbriae (VF0222)	Adherence; Fimbrial adhesin; Adhesive pili of the chaperone-usher family	Escherichia coli UTI89	0	0	0	0	0	0	0	0	0	0	0	0	1	0	0	0	0	0	0	0	0	0	0	0	0	0	0	0	0	0	0	0	0	0	0	0	0	0	0	0	0	0	0	0	0
sfaS	S fimbriae minor subunit SfaS	S fimbriae (VF0222)	Adherence; Fimbrial adhesin; Adhesive pili of the chaperone-usher family	Escherichia coli UTI89	0	0	0	0	0	0	0	0	0	0	0	0	1	0	0	0	0	0	0	0	0	0	0	0	0	0	0	0	0	0	0	0	0	0	0	0	0	0	0	0	0	0	0	0	0
sfaX	regulatory protein SfaX	S fimbriae (VF0222)	Adherence; Fimbrial adhesin; Adhesive pili of the chaperone-usher family	Escherichia coli UTI89	0	0	0	0	0	0	0	0	0	0	0	0	1	0	0	0	0	0	0	0	0	0	0	0	0	0	0	0	0	0	0	0	0	0	0	0	0	0	0	0	0	0	0	0	0
sfaY	regulatory protein SfaY	S fimbriae (VF0222)	Adherence; Fimbrial adhesin; Adhesive pili of the chaperone-usher family	Escherichia coli UTI89	0	0	0	0	0	0	0	0	0	0	0	0	1	0	0	0	0	0	0	0	0	0	0	0	0	0	0	0	0	0	0	0	0	0	0	0	0	0	0	0	0	0	0	0	0
iroB	glucosyltransferase IroB	Salmochelin (IA013)	Nutritional/Metabolic factor; Metal uptake; Iron uptake; Siderophore uptake system	Escherichia coli CFT073	0	0	0	0	0	0	0	0	0	0	0	0	1	0	1	0	0	0	0	0	0	0	0	0	0	0	0	0	0	0	0	0	0	0	0	0	0	0	0	0	0	0	0	0	0
iroC	ATP binding cassette transporter	Salmochelin (IA013)	Nutritional/Metabolic factor; Metal uptake; Iron uptake; Siderophore uptake system	Escherichia coli CFT073	0	0	0	0	0	0	0	0	0	0	0	0	1	0	1	0	0	0	0	0	0	0	0	0	0	0	0	0	0	0	0	0	0	0	0	0	0	0	0	0	0	0	0	0	0
iroD	esterase	Salmochelin (IA013)	Nutritional/Metabolic factor; Metal uptake; Iron uptake; Siderophore uptake system	Escherichia coli CFT073	0	0	0	0	0	0	0	0	0	0	0	0	1	0	0	0	0	0	0	0	0	0	0	0	0	0	0	0	0	0	0	0	0	0	0	0	0	0	0	0	0	0	0	0	0
iroE	esterase	Salmochelin (IA013)	Nutritional/Metabolic factor; Metal uptake; Iron uptake; Siderophore uptake system	Escherichia coli CFT073	0	0	0	0	0	0	0	0	0	0	0	0	1	0	1	0	0	0	0	0	0	0	0	0	0	0	0	0	0	0	0	0	0	0	0	0	0	0	0	0	0	0	0	0	0
sat	Aecreted auto transpoter toxin	Sat (VF0231)	Effector delivery system; Type V secretion system (T5SS) (Autotransporter); Classical autotransporter (type Va); SPATE	Escherichia coli CFT073	0	0	1	1	0	0	0	0	0	0	0	0	0	0	0	0	0	0	1	0	0	0	0	0	0	1	0	0	0	0	0	0	0	1	0	0	0	0	0	0	0	0	0	0	0
senB	enterotoxin	ShET2 (VF0258)	Exotoxin	Shigella flexneri 2a str. 301	0	1	1	0	0	0	0	0	0	0	0	1	0	0	0	0	0	0	0	1	1	0	0	0	0	1	0	0	0	0	0	0	0	1	0	0	1	0	0	0	0	0	0	0	0
shuA	outer membrane heme/hemoglobin receptor ShuA	Shu (VF0256)	Nutritional/Metabolic factor; Metal uptake; Iron uptake; Heme uptake system; Gram- non-hemophore-dependent	Shigella dysenteriae Sd197	0	0	0	0	0	0	0	0	0	0	0	0	0	0	0	0	0	0	0	0	0	0	0	0	0	0	0	0	0	1	0	0	0	0	0	0	0	0	0	0	0	0	0	0	0
shuS	heme/hemoglobin transport protein ShuS	Shu (VF0256)	Nutritional/Metabolic factor; Metal uptake; Iron uptake; Heme uptake system; Gram- non-hemophore-dependent	Shigella dysenteriae Sd197	0	0	0	1	0	0	0	0	0	0	0	0	0	0	0	0	0	0	0	0	0	0	0	0	0	0	0	0	0	0	0	0	0	0	0	0	0	0	0	0	0	0	0	0	0
shuT	periplasmic binding protein ShuT	Shu (VF0256)	Nutritional/Metabolic factor; Metal uptake; Iron uptake; Heme uptake system; Gram- non-hemophore-dependent	Shigella dysenteriae Sd197	0	0	0	0	0	0	0	0	0	0	0	0	0	0	0	0	0	0	0	1	0	0	0	0	0	0	0	0	0	0	0	0	0	0	0	0	0	0	0	0	0	0	0	0	0
sigA	serine protease autotransporter SigA	SigA (VF0119)	Exoenzyme; Protease; Effector delivery system; Type V secretion system (T5SS) (Autotransporter); Classical autotransporter (type Va); SPATE	Shigella flexneri 2a str. 301	0	0	0	1	0	0	1	0	0	0	0	0	0	0	0	0	0	0	0	0	0	0	0	0	0	0	0	0	0	0	0	0	0	1	0	0	0	0	0	0	0	0	0	1	1
gspC	general secretion pathway protein C	T2SS (VF0333)	Effector delivery system; Type II secretion system (T2SS); T2SS components	Shigella dysenteriae Sd197	1	0	0	2	0	0	1	0	0	0	0	0	1	1	0	0	0	0	0	0	1	0	0	0	2	2	1	0	0	1	0	0	0	2	0	1	1	0	0	0	0	0	0	1	0
gspD	general secretion pathway protein D	T2SS (VF0333)	Effector delivery system; Type II secretion system (T2SS); T2SS components	Shigella dysenteriae Sd197	0	0	0	2	0	0	0	0	0	0	0	0	1	1	0	0	0	0	0	0	1	0	0	0	1	1	1	0	0	1	0	0	0	2	0	1	1	0	0	0	0	0	0	1	0
gspE	general secretion pathway protein E	T2SS (VF0333)	Effector delivery system; Type II secretion system (T2SS); T2SS components	Shigella dysenteriae Sd197	0	0	0	3	0	0	0	0	0	0	0	0	1	1	0	0	0	0	0	0	0	0	0	0	1	1	1	0	0	0	0	0	0	2	0	1	1	0	0	0	0	0	0	1	0
gspF	general secretion pathway protein F	T2SS (VF0333)	Effector delivery system; Type II secretion system (T2SS); T2SS components	Shigella dysenteriae Sd197	0	0	0	3	0	0	0	0	0	0	0	0	1	1	0	0	0	0	0	0	0	0	0	0	1	1	1	0	0	0	0	0	0	2	0	1	1	0	0	0	0	0	0	1	0
gspG	general secretion pathway protein G	T2SS (VF0333)	Effector delivery system; Type II secretion system (T2SS); T2SS components	Shigella dysenteriae Sd197	1	0	0	3	0	0	0	0	0	0	0	1	1	1	0	0	0	0	0	0	0	0	0	0	2	1	1	0	0	0	0	0	0	2	0	1	1	0	0	0	0	0	0	2	0
gspH	general secretion pathway protein H	T2SS (VF0333)	Effector delivery system; Type II secretion system (T2SS); T2SS components	Shigella dysenteriae Sd197	0	0	0	3	0	0	0	0	0	0	0	0	1	1	0	0	0	0	0	0	1	0	0	0	1	1	1	0	0	1	0	0	0	2	0	1	1	0	0	0	0	0	0	2	0
gspI	general secretion pathway protein I	T2SS (VF0333)	Effector delivery system; Type II secretion system (T2SS); T2SS components	Shigella dysenteriae Sd197	0	0	0	3	0	0	1	0	0	0	0	0	1	2	0	0	0	0	0	0	0	0	0	0	1	1	1	0	0	1	0	0	0	2	0	1	1	0	0	0	0	0	0	2	0
gspJ	general secretion pathway protein J	T2SS (VF0333)	Effector delivery system; Type II secretion system (T2SS); T2SS components	Shigella dysenteriae Sd197	0	0	0	3	0	0	0	1	1	0	0	0	1	1	0	0	0	0	0	0	0	0	0	0	3	1	1	0	0	1	0	0	0	3	0	1	1	0	0	0	0	0	0	2	0
gspK	general secretion pathway protein K	T2SS (VF0333)	Effector delivery system; Type II secretion system (T2SS); T2SS components	Shigella dysenteriae Sd197	0	0	0	1	0	0	0	0	0	0	0	0	1	2	0	0	0	0	1	0	0	0	0	0	0	1	1	0	0	0	0	0	0	2	0	1	1	0	0	0	0	0	0	1	0
gspL	general secretion pathway protein L	T2SS (VF0333)	Effector delivery system; Type II secretion system (T2SS); T2SS components	Shigella dysenteriae Sd197	0	0	1	3	0	0	0	0	0	0	0	0	1	1	0	0	0	0	1	0	1	0	0	0	1	1	1	0	0	1	0	0	0	2	0	1	1	0	0	0	0	0	0	1	0
gspM	general secretion pathway protein M	T2SS (VF0333)	Effector delivery system; Type II secretion system (T2SS); T2SS components	Shigella dysenteriae Sd197	0	0	0	3	0	0	1	0	0	0	0	0	1	1	0	0	1	0	1	0	0	0	0	0	1	1	1	0	0	1	0	0	0	2	0	1	2	0	0	0	0	0	0	1	0
tcpC	Tir domain containing protein TcpC	TcpC (VF0413)	Immune modulation	Escherichia coli CFT073	0	0	0	0	0	0	0	0	0	0	0	0	1	0	0	0	0	0	0	0	0	0	0	0	0	0	0	0	0	0	0	0	0	0	0	0	0	0	0	0	0	0	0	0	0
tir	translocated intimin receptor protein	Tir (VF0193)	Effector delivery system; Type III secretion system (T3SS); T3SS effectors	Escherichia coli O157:H7 str. EDL933	0	0	0	0	0	0	0	0	0	0	0	0	0	0	0	0	0	0	0	0	0	0	0	0	0	0	0	0	0	0	0	0	0	0	0	1	0	0	0	0	0	0	0	0	0
vat	Haemoglobin protease	Tsh (VF0233)	Effector delivery system; Type V secretion system (T5SS) (Autotransporter); Classical autotransporter (type Va); SPATE	Escherichia coli CFT073	0	0	0	0	0	0	0	0	0	0	0	0	1	0	0	0	0	0	0	0	0	0	0	0	0	0	0	0	0	0	0	0	0	0	0	0	0	0	0	0	0	0	0	0	0
cesD	chaperone for EspB and EspD	TTSS (VF0191)	Effector delivery system; Type III secretion system (T3SS); T3SS components	Escherichia coli O157:H7 str. EDL933	0	0	0	0	0	0	0	0	0	0	0	1	0	0	0	0	0	0	0	0	1	0	0	0	0	0	0	1	0	0	0	0	0	0	0	1	0	0	0	0	0	0	0	0	0
cesF	CesF chaperone for EspF	TTSS (VF0191)	Effector delivery system; Type III secretion system (T3SS); T3SS components	Escherichia coli O157:H7 str. EDL933	0	0	0	0	0	0	0	0	0	0	0	1	0	0	0	0	0	0	0	0	0	0	0	0	0	0	0	1	0	0	0	0	0	0	0	1	0	0	0	0	0	0	0	0	0
escC	Type III secretion system secretin EscC	TTSS (VF0191)	Effector delivery system; Type III secretion system (T3SS); T3SS components	Escherichia coli O157:H7 str. EDL933	0	0	0	0	0	0	0	0	0	0	0	1	0	0	0	0	0	0	0	0	0	0	0	0	0	0	0	0	0	0	0	0	0	0	0	0	0	0	0	0	0	0	0	0	0
escD	Type III secretion system outer MS ring protein EscD	TTSS (VF0191)	Effector delivery system; Type III secretion system (T3SS); T3SS components	Escherichia coli O157:H7 str. EDL933	0	0	0	0	0	0	0	0	0	0	0	1	0	0	0	0	0	0	0	0	1	0	0	0	0	0	0	0	0	0	0	0	0	0	0	1	0	0	0	0	0	0	0	0	0
escF	Type III secretion system needle filament protein EscF	TTSS (VF0191)	Effector delivery system; Type III secretion system (T3SS); T3SS components	Escherichia coli O157:H7 str. EDL933	0	0	0	0	0	0	0	0	0	0	0	1	0	0	0	0	0	0	0	0	1	0	0	0	0	0	0	1	0	0	0	0	0	0	0	1	0	0	0	0	0	0	0	0	0
escJ	Type III secretion system inner MS ring protein EscJ	TTSS (VF0191)	Effector delivery system; Type III secretion system (T3SS); T3SS components	Escherichia coli O157:H7 str. EDL933	0	0	0	0	0	0	0	0	0	0	0	1	0	0	0	0	0	0	0	0	1	0	0	0	0	0	0	1	0	0	0	0	0	0	0	1	0	0	0	0	0	0	0	0	0
escR	Type III secretion systemminor export apparatus protein EscR	TTSS (VF0191)	Effector delivery system; Type III secretion system (T3SS); T3SS components	Escherichia coli O157:H7 str. EDL933	0	0	0	0	0	0	0	0	0	0	0	1	0	0	0	0	0	0	0	1	1	0	0	0	0	0	0	1	0	0	0	0	0	0	0	1	0	0	0	0	0	0	0	0	0
escS	Type III secretion systemminor export apparatus protein EscS	TTSS (VF0191)	Effector delivery system; Type III secretion system (T3SS); T3SS components	Escherichia coli O157:H7 str. EDL933	0	0	0	0	0	0	0	0	0	0	0	1	0	0	0	0	0	0	0	1	1	0	0	0	0	0	0	1	0	0	0	0	0	0	0	1	0	0	0	0	0	0	0	0	0
escT	Type III secretion system minor export apparatus protein EscT	TTSS (VF0191)	Effector delivery system; Type III secretion system (T3SS); T3SS components	Escherichia coli O157:H7 str. EDL933	0	0	0	0	0	0	0	0	0	0	0	0	0	0	0	0	0	0	0	0	0	0	0	0	0	0	0	1	0	0	0	0	0	0	0	1	0	0	0	0	0	0	0	0	0
escU	Type III secretion system export apparatus switch protein EscU	TTSS (VF0191)	Effector delivery system; Type III secretion system (T3SS); T3SS components	Escherichia coli O157:H7 str. EDL933	0	0	0	0	0	0	0	0	0	0	0	0	0	0	0	0	0	0	0	0	0	0	0	0	0	0	0	0	0	0	0	0	0	0	0	1	0	0	0	0	0	0	0	0	0
escV	Type III secretion system major export apparatus protein	TTSS (VF0191)	Effector delivery system; Type III secretion system (T3SS); T3SS components	Escherichia coli O157:H7 str. EDL933	0	0	0	0	0	0	0	0	0	0	0	0	0	0	0	0	0	0	0	0	0	0	0	0	0	0	0	0	0	0	0	0	0	0	0	1	0	0	0	0	0	0	0	0	0
espB	Type III secretion system translocator protein EspB pore protein	TTSS (VF0191)	Effector delivery system; Type III secretion system (T3SS); T3SS components	Escherichia coli O157:H7 str. EDL933	0	0	0	0	0	0	0	0	0	0	0	1	0	0	0	0	0	0	0	0	0	0	0	0	0	0	0	0	0	0	0	0	0	0	0	0	0	0	0	0	0	0	0	0	0
sepL	Type III secretion system secretion gatekeeper SepL	TTSS (VF0191)	Effector delivery system; Type III secretion system (T3SS); T3SS components	Escherichia coli O157:H7 str. EDL933	0	0	0	0	0	0	0	0	0	0	0	1	0	0	0	0	0	0	0	0	0	0	0	0	0	0	0	0	0	0	0	0	0	0	0	0	0	0	0	0	0	0	0	0	0
sepQ/escQ	Type III secetion system C ring protein EscQ	TTSS (VF0191)	Effector delivery system; Type III secretion system (T3SS); T3SS components	Escherichia coli O157:H7 str. EDL933	0	0	0	0	0	0	0	0	0	0	0	0	0	0	0	0	0	0	0	0	0	0	0	0	0	0	0	0	0	0	0	0	0	0	0	1	0	0	0	0	0	0	0	0	0
sepZ/espZ	Type III secretion system effector EspZ	TTSS (VF0191)	Effector delivery system; Type III secretion system (T3SS); T3SS components	Escherichia coli O157:H7 str. EDL933	0	0	0	0	0	0	0	0	0	0	0	0	0	0	0	0	0	0	0	0	0	0	0	0	0	0	0	0	0	0	0	0	0	0	0	1	0	0	0	0	0	0	0	0	0
fimA	Type-1 fimbrial protein A chain precursor	Type 1 fimbriae (VF0221)	Adherence; Fimbrial adhesin; Adhesive pili of the chaperone-usher family	Escherichia coli CFT073	0	0	1	2	0	0	2	1	0	0	0	1	1	0	0	0	0	0	1	2	1	0	0	0	1	2	1	1	0	1	0	0	0	2	0	1	1	0	0	0	0	0	0	2	1
fimB	Type 1 fimbriae Regulatory protein fimB	Type 1 fimbriae (VF0221)	Adherence; Fimbrial adhesin; Adhesive pili of the chaperone-usher family	Escherichia coli CFT073	1	0	1	2	0	0	1	0	0	0	0	1	1	1	0	0	1	0	1	1	0	0	0	0	1	1	1	1	0	1	0	0	0	1	0	1	1	0	0	0	0	0	0	1	1
fimC	Chaperone protein fimC precursor	Type 1 fimbriae (VF0221)	Adherence; Fimbrial adhesin; Adhesive pili of the chaperone-usher family	Escherichia coli CFT073	1	0	1	2	0	0	1	0	0	0	0	1	1	1	0	0	0	0	1	1	1	0	0	0	1	1	1	1	0	1	0	0	0	1	0	1	1	0	0	0	0	0	0	1	1
fimD	Outer membrane usher protein fimD precursor	Type 1 fimbriae (VF0221)	Adherence; Fimbrial adhesin; Adhesive pili of the chaperone-usher family	Escherichia coli CFT073	0	0	1	1	0	0	1	0	0	0	0	1	1	0	0	0	0	0	1	1	0	0	0	0	2	1	1	0	0	0	0	0	0	1	0	1	1	0	0	0	0	0	0	0	0
fimE	Type 1 fimbriae Regulatory protein fimE	Type 1 fimbriae (VF0221)	Adherence; Fimbrial adhesin; Adhesive pili of the chaperone-usher family	Escherichia coli CFT073	0	0	1	1	0	0	1	0	0	0	0	1	1	1	0	0	0	0	1	1	0	0	0	0	1	2	1	1	0	1	0	0	0	1	0	1	1	0	0	0	0	0	0	1	1
fimF	FimF protein precursor	Type 1 fimbriae (VF0221)	Adherence; Fimbrial adhesin; Adhesive pili of the chaperone-usher family	Escherichia coli CFT073	0	0	2	1	0	0	1	0	0	0	0	1	1	1	0	0	1	0	1	1	0	0	0	0	1	2	1	0	0	0	0	0	0	1	0	1	1	0	0	0	0	0	0	1	1
fimG	FimG protein precursor	Type 1 fimbriae (VF0221)	Adherence; Fimbrial adhesin; Adhesive pili of the chaperone-usher family	Escherichia coli CFT073	1	0	1	2	0	1	1	0	0	0	0	1	1	0	0	0	0	0	1	1	0	0	0	0	1	2	1	1	0	0	0	0	0	3	0	1	1	0	0	0	0	0	0	0	0
fimH	FimH protein precursor	Type 1 fimbriae (VF0221)	Adherence; Fimbrial adhesin; Adhesive pili of the chaperone-usher family	Escherichia coli CFT073	0	0	1	3	0	0	1	0	0	0	0	1	1	1	0	0	1	0	1	1	0	0	0	0	1	1	1	1	0	1	0	0	0	2	0	1	1	0	0	0	0	0	0	1	1
fimI	Fimbrin-like protein fimI precursor	Type 1 fimbriae (VF0221)	Adherence; Fimbrial adhesin; Adhesive pili of the chaperone-usher family	Escherichia coli CFT073	0	0	1	2	0	0	1	1	0	0	0	1	1	1	0	0	0	0	1	1	0	0	0	0	1	1	1	1	0	1	0	0	0	1	0	1	1	1	1	0	0	0	0	1	0
xcpR	general secretion pathway protein E	xcp secretion system (VF0084)	Effector delivery system; Type II secretion system (T2SS)	Pseudomonas aeruginosa PAO1	0	0	0	0	0	0	0	0	0	0	0	0	0	0	0	0	0	0	0	0	0	0	0	0	0	0	0	0	0	0	0	0	0	0	0	0	0	0	0	0	0	0	0	0	0
fyuA	pesticin/yersiniabactin receptor protein	Yersiniabactin (VF0136)	Nutritional/Metabolic factor; Metal uptake; Iron uptake; Siderophore uptake system	Yersinia pestis CO92	0	0	0	1	0	0	1	0	0	0	0	0	1	0	0	0	0	0	1	1	0	0	0	0	1	1	1	0	0	0	0	0	0	1	0	0	0	0	0	0	0	0	0	0	0
irp1	yersiniabactin biosynthetic protein Irp1	Yersiniabactin (VF0136)	Nutritional/Metabolic factor; Metal uptake; Iron uptake; Siderophore uptake system	Yersinia pestis CO92	0	0	0	1	0	0	1	0	0	0	0	0	1	0	0	0	0	0	1	1	0	0	0	0	0	1	1	0	0	0	0	0	0	1	0	0	0	0	0	0	0	0	0	0	0
irp2	yersiniabactin biosynthetic protein Irp2	Yersiniabactin (VF0136)	Nutritional/Metabolic factor; Metal uptake; Iron uptake; Siderophore uptake system	Yersinia pestis CO92	0	0	0	1	0	0	0	0	0	0	0	0	1	0	0	0	0	0	1	1	0	0	0	0	0	1	1	0	0	0	0	0	0	1	0	0	0	0	0	0	0	0	0	0	0
ybtA	transcriptional regulator YbtA	Yersiniabactin (VF0136)	Nutritional/Metabolic factor; Metal uptake; Iron uptake; Siderophore uptake system	Yersinia pestis CO92	0	0	0	1	0	0	1	0	0	0	0	0	1	0	0	0	0	0	1	0	0	0	0	0	1	1	1	1	0	1	0	0	0	1	0	0	0	0	0	0	0	0	0	0	1
ybtE	yersiniabactin siderophore biosynthetic protein	Yersiniabactin (VF0136)	Nutritional/Metabolic factor; Metal uptake; Iron uptake; Siderophore uptake system	Yersinia pestis CO92	0	0	0	1	0	0	1	0	0	0	0	0	1	0	0	0	1	0	1	1	0	0	0	0	1	1	1	1	0	1	0	0	0	1	0	1	1	0	0	0	0	0	0	0	0
ybtP	lipoprotein inner membrane ABC-transporter	Yersiniabactin (VF0136)	Nutritional/Metabolic factor; Metal uptake; Iron uptake; Siderophore uptake system	Yersinia pestis CO92	0	0	0	1	0	0	1	0	0	0	0	1	1	0	0	0	0	0	1	1	0	0	0	0	1	1	1	1	0	0	0	0	0	1	0	1	0	0	0	0	0	0	0	0	0
ybtQ	inner membrane ABC-transporter YbtQ	Yersiniabactin (VF0136)	Nutritional/Metabolic factor; Metal uptake; Iron uptake; Siderophore uptake system	Yersinia pestis CO92	0	0	0	1	0	0	1	0	0	0	0	0	1	0	0	0	0	0	1	1	0	0	0	0	1	1	1	0	0	1	0	0	0	1	0	1	0	0	0	0	0	0	0	0	1
ybtS	salicylate synthase Irp9	Yersiniabactin (VF0136)	Nutritional/Metabolic factor; Metal uptake; Iron uptake; Siderophore uptake system	Yersinia pestis CO92	0	0	0	1	0	0	1	0	0	0	0	1	1	0	0	0	0	0	1	1	0	0	0	0	0	1	1	0	0	1	0	0	0	1	0	0	0	0	0	0	0	0	0	0	1
ybtT	yersiniabactin biosynthetic protein YbtT	Yersiniabactin (VF0136)	Nutritional/Metabolic factor; Metal uptake; Iron uptake; Siderophore uptake system	Yersinia pestis CO92	0	0	0	1	0	0	1	0	0	0	0	0	1	0	0	0	0	0	1	1	0	0	0	0	1	1	1	0	0	1	0	0	0	1	0	1	1	0	0	0	0	0	0	0	1
ybtU	yersiniabactin biosynthetic protein YbtU	Yersiniabactin (VF0136)	Nutritional/Metabolic factor; Metal uptake; Iron uptake; Siderophore uptake system	Yersinia pestis CO92	0	0	0	1	0	0	1	0	0	0	0	1	1	0	0	0	0	0	1	1	0	0	0	0	1	1	1	1	0	1	0	0	0	1	0	0	0	0	0	0	0	0	0	0	0
ybtX	putative signal transducer	Yersiniabactin (VF0136)	Nutritional/Metabolic factor; Metal uptake; Iron uptake; Siderophore uptake system	Yersinia pestis CO92	0	0	0	1	0	0	1	0	0	0	0	1	1	0	0	0	0	0	1	1	0	0	0	0	1	2	1	1	0	0	0	0	0	1	0	1	0	0	0	0	0	0	0	0	0

## Sheet: Table S10
Virulence Factor	logFC	logCPM	F	PValue	FDR	DEG-UP
LOS (CVF494,VF0044)	8.2942	17.1288	13.7133	0.000632298	0.0335118	OWOB
Salmochelin (IA013)	1.92012	13.8287	11.1043	0.00305921	0.0729404	Nsig
S fimbriae (VF0222)	2.25241	13.857	10.2727	0.0041287	0.0729404	Nsig
F1C fimbriae (VF0224)	1.5421	13.796	8.78805	0.00722443	0.0957237	Nsig
HSI-I (VF0334)	0.871666	13.7635	6.40625	0.0720051	0.763254	Nsig
Capsule (VF0274)	-0.713026	13.7639	6.69545	0.124747	0.812011	Nsig
EspA(VF0198)/B(VF0179)/D(VF0180,VF0200)/F(VF0182,VF0196)/G(VF0201)/H(VF0197)	-1.0694	14.0039	2.15282	0.149991	0.812011	Nsig
CNF-1 (VF0240)	0.474613	13.745	5.32355	0.203325	0.812011	Nsig
IroN (VF0230)	0.474613	13.745	5.32355	0.203325	0.812011	Nsig
TcpC (VF0413)	0.474613	13.745	5.32355	0.203325	0.812011	Nsig
Tsh (VF0233)	0.474613	13.745	5.32355	0.203325	0.812011	Nsig
Tir (VF0193)	0.474613	13.745	5.32355	0.203325	0.812011	Nsig
iota-toxin (VF0381)	0.633651	13.8393	1.6561	0.211678	0.812011	Nsig
Paa (VF0194)	-0.383123	13.745	4.79481	0.277697	0.812011	Nsig
Map (VF0195)	-0.391379	13.7462	4.67827	0.277697	0.812011	Nsig
Pet (VF0217)	-0.391379	13.7462	4.67827	0.277697	0.812011	Nsig
CT (VF0128)	-0.437377	13.7563	3.95598	0.277697	0.812011	Nsig
Heat-stable toxin (ST) (VF0211)	-0.505033	13.8393	1.54409	0.277722	0.812011	Nsig
LPS (CVF383,VF0124)	0.631238	13.9722	1.09609	0.301301	0.812011	Nsig
TTSS (VF0191)	-0.873035	14.2717	1.07283	0.306419	0.812011	Nsig
Hemolysin (VF0225)	0.600969	14.0018	0.98318	0.327271	0.82597	Nsig
EAST1 (VF0216)	-0.660005	14.0529	0.639317	0.428488	0.988387	Nsig
P5 protein (VF0041)	0.617317	13.8689	0.969091	0.440107	0.988387	Nsig
Sat (VF0231)	0.464475	13.8012	1.16189	0.48763	0.988387	Nsig
Aerobactin (VF0123, VF0229)	0.377255	14.5169	0.489515	0.488122	0.988387	Nsig
Dispersin (VF0215)	-0.348679	13.8199	0.602611	0.576435	0.988387	Nsig
curli fibers/thin aggregative fimbriae (AGF) (AI094)	0.345674	13.9995	0.567987	0.641039	0.988387	Nsig
ShET2 (VF0258)	-0.214839	13.851	0.222719	0.687381	0.988387	Nsig
Shu (VF0256)	-0.257522	13.782	0.432968	0.69285	0.988387	Nsig
T2SS (VF0333)	0.283929	15.3287	0.155195	0.695626	0.988387	Nsig
Type 1 fimbriae (VF0221)	0.239097	15.5284	0.141941	0.708269	0.988387	Nsig
AAFs (VF0214)	0.214667	13.8329	0.123923	0.755929	0.988387	Nsig
AslA (VF0238)	0.152055	14.0277	0.129077	0.775622	0.988387	Nsig
Agf (VF0103)	-0.219048	14.8068	0.137867	0.781092	0.988387	Nsig
Hyaluronic acid capsule (VF0244)	-0.367907	14.1222	0.0749451	0.785652	0.988387	Nsig
LEE encoded T3SS (SS020)	-0.139086	14.8988	0.0587307	0.80973	0.988387	Nsig
P fimbriae (CVF425,VF0220)	0.162895	14.1864	0.0549567	0.815827	0.988387	Nsig
K1 capsule (VF0239)	-0.211434	14.0271	0.0961026	0.831821	0.988387	Nsig
SigA (VF0119)	-0.126048	13.8018	0.0891433	0.838139	0.988387	Nsig
ECP (VF0404)	0.167686	14.9601	0.0367121	0.848982	0.988387	Nsig
peritrichous flagella (AI145)	-0.0946968	14.1479	0.0512672	0.859138	0.988387	Nsig
Enterobactin (IA019, VF0228)	-0.114448	15.6801	0.0569245	0.860297	0.988387	Nsig
Yersiniabactin (VF0136)	0.0995933	14.8772	0.029737	0.863943	0.988387	Nsig
Chu (VF0227)	-0.13809	14.3237	0.0266875	0.871041	0.988387	Nsig
Ibes (VF0237)	0.0914895	13.7579	0.0889912	0.876494	0.988387	Nsig
Colonization factor antigen I fimbriae (CFA/I) (AI018)	0.0914895	13.7579	0.0889912	0.876494	0.988387	Nsig
Pic (VF0218)	0.0914895	13.7579	0.0889912	0.876494	0.988387	Nsig
Flagella (VF0394)	-0.0398053	15.1916	0.00978745	0.928338	0.999903	Nsig
FdeC (VF0506)	0.0751009	13.87	0.0221298	0.950399	0.999903	Nsig
OmpA (VF0236)	-0.0193525	13.9818	0.00155031	0.994732	0.999903	Nsig
MgtBC (VF0106)	-1e-07	13.732	4.78e-07	0.999903	0.999903	Nsig
O-antigen (VF0392)	-1e-07	13.732	4.78e-07	0.999903	0.999903	Nsig
xcp secretion system (VF0084)	-1e-07	13.732	4.78e-07	0.999903	0.999903	Nsig

[truncated: 1 more sheets: Table S11]
